# Supplementary material for: Single-cell transcriptional profiling of splenic fibroblasts reveals subset-specific innate immune signatures in homeostasis and during viral infection
Source: Commun Biol. 2021 Dec 2;4:1355. doi: 10.1038/s42003-021-02882-9 (PMC8640036; doi:10.1038/s42003-021-02882-9)
Supplement: Supplementary file 4 — Supplementary Data 1 [file 42003_2021_2882_MOESM4_ESM.xlsx]

## Sheet: top100DEGs Bst1+Ccl21a+FC
gene	avg_logFC	pct.1	pct.2	p_val_adj	subset_ID
Ccl21a	2.68593302077764	0.988	0.595	0	Bst1+Ccl21a+ FC
Cpxm1	1.90225879065349	1	0.903	0	Bst1+Ccl21a+ FC
Ccl19	1.81233541461332	0.996	0.951	0	Bst1+Ccl21a+ FC
Serpina3n	1.71189893629052	1	0.989	0	Bst1+Ccl21a+ FC
Cxcl9	1.59967667489026	1	0.998	0	Bst1+Ccl21a+ FC
Dcn	1.595224950797	0.995	0.678	0	Bst1+Ccl21a+ FC
Clu	1.57492864661686	1	0.89	0	Bst1+Ccl21a+ FC
CR974586.5	1.47524932957648	0.971	0.726	0	Bst1+Ccl21a+ FC
Il33	1.30562294576569	0.985	0.794	0	Bst1+Ccl21a+ FC
Aqp1	1.29493882790778	0.955	0.712	0	Bst1+Ccl21a+ FC
Cd74	1.26992778125496	0.999	0.952	0	Bst1+Ccl21a+ FC
Tgfbi	1.24970996362427	0.971	0.622	0	Bst1+Ccl21a+ FC
Slc7a11	1.24925022836252	0.978	0.719	0	Bst1+Ccl21a+ FC
Csf2rb	1.24411077733055	0.984	0.635	0	Bst1+Ccl21a+ FC
Srgn	1.22272649280355	0.999	0.924	0	Bst1+Ccl21a+ FC
Ubd	1.21414232635664	0.995	0.802	0	Bst1+Ccl21a+ FC
Mfge8	1.06586228507918	1	0.973	0	Bst1+Ccl21a+ FC
Bst1	1.0396624493583	0.989	0.749	0	Bst1+Ccl21a+ FC
Htra1	1.01866531094467	0.999	0.874	0	Bst1+Ccl21a+ FC
Sulf1	0.986003749811068	0.995	0.706	0	Bst1+Ccl21a+ FC
Apoe	0.972278837907102	0.999	0.968	0	Bst1+Ccl21a+ FC
S1pr3	0.960936559975551	0.987	0.733	0	Bst1+Ccl21a+ FC
Csf2rb2	0.932372106226961	0.944	0.639	0	Bst1+Ccl21a+ FC
Serpina10	0.884559788519874	0.937	0.697	0	Bst1+Ccl21a+ FC
Thbs4	0.864505624745401	0.913	0.543	0	Bst1+Ccl21a+ FC
Pla2g5	0.847201299975006	0.959	0.584	0	Bst1+Ccl21a+ FC
Spon1	0.829601508974794	0.998	0.682	0	Bst1+Ccl21a+ FC
Slco2b1	0.815798684414018	0.989	0.718	0	Bst1+Ccl21a+ FC
Gm2564	0.804181743051826	0.996	0.885	0	Bst1+Ccl21a+ FC
Timp1	0.800395131643612	1	0.953	0	Bst1+Ccl21a+ FC
Gm15056	0.608344264417206	1	0.891	0	Bst1+Ccl21a+ FC
Ifi205	0.528386841840698	1	0.982	0	Bst1+Ccl21a+ FC
Apod	0.521752142154772	1	0.856	0	Bst1+Ccl21a+ FC
Ly6i	0.499117015676193	0.992	0.84	0	Bst1+Ccl21a+ FC
Ifi207	0.328160529777777	1	0.96	0	Bst1+Ccl21a+ FC
Mpeg1	0.298841649293713	1	0.969	0	Bst1+Ccl21a+ FC
Folh1	0.286259071163204	0.993	0.69	0	Bst1+Ccl21a+ FC
Mx1	0.258736618624559	1	0.977	0	Bst1+Ccl21a+ FC
Mme	0.934665490122959	0.969	0.685	7.48737231950848e-297	Bst1+Ccl21a+ FC
H2-Ab1	0.797582786084644	0.977	0.895	1.97115963743526e-293	Bst1+Ccl21a+ FC
Ctsc	0.826939210380133	1	0.932	2.16263915799089e-291	Bst1+Ccl21a+ FC
Lag3	0.505238295340924	0.997	0.94	8.16350598701603e-291	Bst1+Ccl21a+ FC
Rcn3	0.726420486330788	0.998	0.882	6.67986500622356e-285	Bst1+Ccl21a+ FC
Pdpn	0.392011309295768	0.873	0.717	6.09456688269552e-281	Bst1+Ccl21a+ FC
Ccl7	0.866940181270293	0.978	0.887	1.11052224642451e-276	Bst1+Ccl21a+ FC
Wisp2	0.352344517018547	0.869	0.56	2.32107874317081e-268	Bst1+Ccl21a+ FC
Apobec3	0.471974995859317	0.961	0.767	4.16851377287973e-264	Bst1+Ccl21a+ FC
Birc2	0.742688059763885	0.987	0.89	4.98237427120524e-264	Bst1+Ccl21a+ FC
H2-Eb1	0.680198414417693	0.967	0.833	4.53635894764808e-262	Bst1+Ccl21a+ FC
Fkbp11	0.256143181565179	0.982	0.834	1.41337232512429e-258	Bst1+Ccl21a+ FC
Csmd1	0.728949084876768	0.957	0.593	3.20774594085401e-258	Bst1+Ccl21a+ FC
Ctss	0.675796522109335	0.987	0.903	4.52557013092933e-258	Bst1+Ccl21a+ FC
Ache	0.35370045602296	0.892	0.597	1.9579098277966e-257	Bst1+Ccl21a+ FC
Enpp2	0.627035982502748	0.978	0.664	1.11500029102594e-253	Bst1+Ccl21a+ FC
Col6a1	0.670320722166301	0.964	0.78	4.66775195084536e-251	Bst1+Ccl21a+ FC
H2-Aa	0.50274686264296	0.961	0.865	6.05680640210109e-248	Bst1+Ccl21a+ FC
Nucb2	0.569303113745847	0.982	0.833	8.58187951715059e-248	Bst1+Ccl21a+ FC
Lpar1	0.659305126668343	0.977	0.796	2.04133660468773e-247	Bst1+Ccl21a+ FC
Fmod	0.746354394228178	0.847	0.559	1.20186876405193e-244	Bst1+Ccl21a+ FC
Fth1	0.571898566012157	1	1	1.43381035028371e-243	Bst1+Ccl21a+ FC
Itih5	0.73928994908399	0.879	0.654	4.2070095099598e-243	Bst1+Ccl21a+ FC
Rarres2	0.572344900205764	1	0.997	1.25861821054377e-240	Bst1+Ccl21a+ FC
Dram1	0.594868557769492	0.931	0.746	7.64022967383494e-240	Bst1+Ccl21a+ FC
Ltbp1	0.565189693820097	0.978	0.903	1.10531742227681e-239	Bst1+Ccl21a+ FC
Tacr1	0.269155166669267	0.82	0.481	4.02250906034303e-238	Bst1+Ccl21a+ FC
Slc15a3	0.663013393603499	0.974	0.864	2.73712453495214e-237	Bst1+Ccl21a+ FC
Tnfaip6	0.611026701561853	0.962	0.792	2.9869344429422e-235	Bst1+Ccl21a+ FC
Ttn	0.627191594686928	0.914	0.715	2.02238685762802e-234	Bst1+Ccl21a+ FC
Extl1	0.32817933489923	0.916	0.715	4.01909524736757e-234	Bst1+Ccl21a+ FC
Col1a2	0.541057618628381	0.999	0.98	2.62946638680582e-233	Bst1+Ccl21a+ FC
C3	0.774190992019783	1	0.995	3.9136837817096e-232	Bst1+Ccl21a+ FC
Flrt3	0.571941042316801	0.881	0.657	3.81181228322599e-231	Bst1+Ccl21a+ FC
Serping1	0.434723015363517	1	1	2.13411358738765e-225	Bst1+Ccl21a+ FC
Lxn	0.568492555480352	0.977	0.79	6.67543612114686e-225	Bst1+Ccl21a+ FC
Art2b	0.290793113885307	0.9	0.752	1.28179461576055e-222	Bst1+Ccl21a+ FC
Il3ra	0.416234723904666	0.999	0.938	1.33746344416135e-222	Bst1+Ccl21a+ FC
Tmem123	0.658742129826766	0.965	0.8	1.5291220031263e-222	Bst1+Ccl21a+ FC
Dclk1	0.610208458145804	0.986	0.799	9.20982737111434e-220	Bst1+Ccl21a+ FC
Cxcl16	0.605906551853058	0.995	0.932	9.77066863038222e-211	Bst1+Ccl21a+ FC
Rpl18a	0.376545263773882	1	1	7.12405028174364e-210	Bst1+Ccl21a+ FC
Spib	0.397178109936029	0.91	0.684	1.05199974830331e-205	Bst1+Ccl21a+ FC
Pycard	0.594455759521152	1	0.973	3.37109597270536e-204	Bst1+Ccl21a+ FC
Slc1a5	0.566451130707228	0.97	0.816	3.272479601939e-201	Bst1+Ccl21a+ FC
Rps20	0.385987495593215	1	1	1.65858682774227e-200	Bst1+Ccl21a+ FC
Slc36a2	0.564880001061904	0.853	0.655	7.65305605131899e-200	Bst1+Ccl21a+ FC
Il2rg	0.38054580895196	0.989	0.903	3.9795193148703e-198	Bst1+Ccl21a+ FC
Cyba	0.520733846490713	0.998	0.98	9.24456048923409e-196	Bst1+Ccl21a+ FC
Colq	0.455218660097384	0.855	0.599	3.27847039493224e-195	Bst1+Ccl21a+ FC
Cfh	0.56970820208763	0.873	0.544	1.63547002247541e-194	Bst1+Ccl21a+ FC
Rps16	0.336600627332064	0.999	0.999	2.13817119658324e-193	Bst1+Ccl21a+ FC
Slc3a2	0.600078460962012	0.96	0.848	1.05443276909177e-192	Bst1+Ccl21a+ FC
Tmem176a	0.461193421825404	0.999	0.996	1.56066872467209e-192	Bst1+Ccl21a+ FC
Msc	0.722475009214852	0.86	0.577	1.56835291807752e-192	Bst1+Ccl21a+ FC
Rpl28	0.375023151491856	1	0.999	1.11663089885852e-189	Bst1+Ccl21a+ FC
Cilp	0.626171081843849	0.845	0.576	2.43783179168238e-187	Bst1+Ccl21a+ FC
Pdzd2	0.585665574609882	0.861	0.688	2.18722521225692e-184	Bst1+Ccl21a+ FC
Lrrk1	0.53810078847086	0.954	0.78	2.81893460765255e-180	Bst1+Ccl21a+ FC
Eln	0.414601876278234	0.98	0.787	2.94566199068233e-178	Bst1+Ccl21a+ FC
Dsc2	0.606950139284703	0.82	0.594	5.06460559618651e-177	Bst1+Ccl21a+ FC
Madcam1	0.613242567991237	0.869	0.66	7.54729635831194e-177	Bst1+Ccl21a+ FC

## Sheet: top100DEGs Bst1+Cr2+FC
gene	avg_logFC	pct.1	pct.2	p_val_adj	subset_ID
Cxcl13	2.12408017896155	1	0.824	0	Bst1+Cr2+ FC
Gm15056	2.01928442329147	1	0.907	0	Bst1+Cr2+ FC
Fabp5	1.81110361533995	0.915	0.668	0	Bst1+Cr2+ FC
Ctsh	1.76056138163266	0.976	0.619	0	Bst1+Cr2+ FC
Clu	1.66976548858023	1	0.906	0	Bst1+Cr2+ FC
Srgn	1.649787694138	1	0.935	0	Bst1+Cr2+ FC
Mfge8	1.57520887878916	1	0.977	0	Bst1+Cr2+ FC
Il4i1	1.47921447375817	0.999	0.738	0	Bst1+Cr2+ FC
Slc7a11	1.2899450027575	0.993	0.755	0	Bst1+Cr2+ FC
Stra6	1.24894326183877	0.952	0.786	0	Bst1+Cr2+ FC
Enpp2	1.23765507505268	0.999	0.708	0	Bst1+Cr2+ FC
Gda	1.21609939995846	0.951	0.633	0	Bst1+Cr2+ FC
Gfra2	1.21311082330636	0.975	0.645	0	Bst1+Cr2+ FC
Lxn	1.1895173612166	0.999	0.815	0	Bst1+Cr2+ FC
S1pr3	1.18925502878897	0.999	0.769	0	Bst1+Cr2+ FC
Htra1	1.18703985458884	0.999	0.892	0	Bst1+Cr2+ FC
Madcam1	1.16303033205667	0.973	0.682	0	Bst1+Cr2+ FC
Sulf1	1.13583971008921	0.999	0.747	0	Bst1+Cr2+ FC
Ly6i	1.1230412705981	1	0.861	0	Bst1+Cr2+ FC
Bst1	1.12099237256977	0.994	0.782	0	Bst1+Cr2+ FC
Spint2	1.11616310663893	0.966	0.539	0	Bst1+Cr2+ FC
Ctss	1.06311471267173	1	0.914	0	Bst1+Cr2+ FC
Ubd	0.991553705433237	0.999	0.829	0	Bst1+Cr2+ FC
Cyba	0.982113639496851	1	0.983	0	Bst1+Cr2+ FC
Rarres2	0.973734458300756	1	0.997	0	Bst1+Cr2+ FC
Art2b	0.953372554134963	0.967	0.768	0	Bst1+Cr2+ FC
Slco2b1	0.94006242157266	0.996	0.756	0	Bst1+Cr2+ FC
Syt1	0.927212503104206	0.915	0.591	0	Bst1+Cr2+ FC
Shisa4	0.867123421712024	0.976	0.831	0	Bst1+Cr2+ FC
Cd63	0.791688485009142	1	0.995	0	Bst1+Cr2+ FC
Rarres1	0.713152062208554	0.986	0.623	0	Bst1+Cr2+ FC
Timd4	0.588260469014897	0.959	0.688	0	Bst1+Cr2+ FC
Cybb	0.509029176298772	1	0.742	0	Bst1+Cr2+ FC
Cd86	0.311766900701589	0.976	0.72	0	Bst1+Cr2+ FC
Lpar1	0.856861905089891	0.99	0.82	7.54819012743006e-303	Bst1+Cr2+ FC
Ttn	1.03082286951808	0.959	0.74	1.22651037902234e-300	Bst1+Cr2+ FC
Spib	0.769712168065652	0.967	0.712	3.58228492900429e-298	Bst1+Cr2+ FC
Gcnt1	0.591804468046855	0.912	0.54	1.02626986019484e-297	Bst1+Cr2+ FC
Sct	0.529840112161483	1	0.911	5.64127794895544e-296	Bst1+Cr2+ FC
Cr2	2.05283089318518	0.876	0.505	1.36975459746904e-295	Bst1+Cr2+ FC
Kctd12	0.998515458694615	0.963	0.643	2.52431863578715e-293	Bst1+Cr2+ FC
Colq	0.782908910185581	0.938	0.63	1.38065523211147e-292	Bst1+Cr2+ FC
Cxcl9	1.31528673315472	1	0.998	8.45868750999902e-281	Bst1+Cr2+ FC
Cilp	0.784957922257512	0.956	0.607	8.37223528609639e-280	Bst1+Cr2+ FC
Cd74	1.04678354604837	0.999	0.958	1.15847329750592e-277	Bst1+Cr2+ FC
Pcdh15	0.833844494354975	0.919	0.681	3.57721814394447e-274	Bst1+Cr2+ FC
Tnfrsf9	0.278240605080196	0.954	0.782	8.68547512547477e-274	Bst1+Cr2+ FC
Extl1	0.599900051342277	0.957	0.741	7.99388687604967e-273	Bst1+Cr2+ FC
Ifi205	0.563386714473423	1	0.984	2.03100199063965e-269	Bst1+Cr2+ FC
Dclk1	0.854455475831074	0.991	0.826	2.93170531994098e-269	Bst1+Cr2+ FC
Rtn4r	0.57199625985939	0.91	0.546	7.67279974563071e-268	Bst1+Cr2+ FC
Fnbp1l	0.756941250335859	0.932	0.62	7.15724333570319e-266	Bst1+Cr2+ FC
Ogfrl1	0.697239817485995	0.965	0.728	1.28095941021604e-260	Bst1+Cr2+ FC
Crym	0.698732216780323	0.899	0.523	1.29056228469985e-260	Bst1+Cr2+ FC
Plppr1	0.259512120980923	0.895	0.43	1.20424714811863e-258	Bst1+Cr2+ FC
Trf	1.21234685623914	0.912	0.559	3.99968392387002e-256	Bst1+Cr2+ FC
Tubb2a	0.757129309936347	0.999	0.928	1.45412383019243e-245	Bst1+Cr2+ FC
AU020206	0.732112466748048	0.974	0.803	4.61173877310388e-244	Bst1+Cr2+ FC
Flrt3	0.612990878188746	0.936	0.685	2.70552541978969e-241	Bst1+Cr2+ FC
Tmem176b	0.538461049872284	1	0.997	8.50791070683742e-237	Bst1+Cr2+ FC
Lamp1	0.542175737456905	0.996	0.986	1.05308268091439e-235	Bst1+Cr2+ FC
Csf2rb2	0.581711706155324	0.967	0.681	3.28967709562287e-235	Bst1+Cr2+ FC
H2-K1	0.420689243907353	1	1	1.53656535384494e-233	Bst1+Cr2+ FC
Lcp1	0.631029473869948	0.897	0.702	4.03764792115294e-233	Bst1+Cr2+ FC
Nrg1	0.497556814992088	0.92	0.527	4.52032891577075e-231	Bst1+Cr2+ FC
Gja4	0.78538215789229	0.979	0.81	3.20397498195087e-229	Bst1+Cr2+ FC
Dbi	0.601936881573071	0.995	0.965	2.44012338429093e-226	Bst1+Cr2+ FC
Aldh3a1	0.501864863882767	0.902	0.612	1.14220666681406e-225	Bst1+Cr2+ FC
Parm1	0.71005252871433	0.988	0.795	3.35421134714498e-225	Bst1+Cr2+ FC
Ntn5	0.550982920731117	0.835	0.482	7.48068841997478e-225	Bst1+Cr2+ FC
Il2rg	0.593883121436423	0.998	0.915	1.06224815137483e-224	Bst1+Cr2+ FC
Lurap1l	0.765428562234729	0.937	0.675	2.35380573911638e-224	Bst1+Cr2+ FC
Pam	0.704109281085399	0.979	0.725	1.73422676565812e-222	Bst1+Cr2+ FC
Slc36a2	0.617333081274223	0.937	0.677	2.14366337073808e-222	Bst1+Cr2+ FC
Bmp2k	0.874639006890954	0.926	0.693	6.67186474687354e-222	Bst1+Cr2+ FC
Dsc2	0.733942154210605	0.89	0.621	7.78343317795894e-219	Bst1+Cr2+ FC
Kif21a	0.565354764294781	0.862	0.64	7.27977512100763e-218	Bst1+Cr2+ FC
Ctsz	0.666653363506141	0.999	0.963	1.80021308722636e-217	Bst1+Cr2+ FC
Dram1	0.59289403785974	0.972	0.77	1.38114975921662e-216	Bst1+Cr2+ FC
Tmem123	0.693034397316895	0.986	0.822	8.08794991492059e-216	Bst1+Cr2+ FC
Mpeg1	0.263373335793859	1	0.973	6.99791202754322e-212	Bst1+Cr2+ FC
Adam33	0.447394726641274	0.877	0.598	1.92560428786561e-208	Bst1+Cr2+ FC
Rftn1	0.542699447247807	0.882	0.592	1.014724633397e-204	Bst1+Cr2+ FC
Apbb1ip	0.455536885512295	0.882	0.579	7.88111817302918e-204	Bst1+Cr2+ FC
AW112010	0.801520286105466	0.999	0.967	1.94435016772048e-202	Bst1+Cr2+ FC
Ccnd1	0.682888363402942	0.989	0.857	1.90413318096749e-200	Bst1+Cr2+ FC
Flnb	0.51746701194194	0.908	0.675	7.88686929082239e-200	Bst1+Cr2+ FC
1300017J02Rik	0.667362374204962	0.823	0.611	1.7142945153725e-198	Bst1+Cr2+ FC
Rps3a1	0.424350049160063	0.999	0.997	2.96993074257372e-198	Bst1+Cr2+ FC
Dcn	0.780888155422576	0.995	0.723	6.14319554626767e-193	Bst1+Cr2+ FC
Sec11c	0.622950908653121	0.969	0.909	1.3124448751881e-192	Bst1+Cr2+ FC
Phgdh	0.385894193306662	0.918	0.821	2.63465182659112e-191	Bst1+Cr2+ FC
Aldh1l1	0.321309498209031	0.88	0.736	9.13039894122883e-189	Bst1+Cr2+ FC
Fdps	0.618594887549049	0.939	0.883	1.64803867394705e-187	Bst1+Cr2+ FC
Jam3	0.608136639288763	0.924	0.714	7.20699595106189e-187	Bst1+Cr2+ FC
F11r	0.451845979770026	0.946	0.688	9.91338134188485e-187	Bst1+Cr2+ FC
Aif1	0.663811885091728	0.849	0.769	1.46231933474254e-185	Bst1+Cr2+ FC
Ltbp1	0.581028102477898	0.957	0.915	1.59425626202891e-184	Bst1+Cr2+ FC
Nucb2	0.515132659944264	0.99	0.854	1.7482518218615e-183	Bst1+Cr2+ FC
1500015O10Rik	0.936193206251441	0.849	0.484	6.04714607786949e-182	Bst1+Cr2+ FC

## Sheet: top100DEGs Bst1+Ch25h+FC
gene	avg_logFC	pct.1	pct.2	p_val_adj	subset_ID
Cxcl2	1.64246116333848	0.969	0.86	0	Bst1+Ch25h+ FC
Ccl2	1.38878155975168	0.993	0.898	0	Bst1+Ch25h+ FC
Lcn2	1.08481387593607	0.999	0.902	0	Bst1+Ch25h+ FC
Ccl7	0.894280412110386	0.995	0.895	0	Bst1+Ch25h+ FC
Cxcl13	1.08219518555547	0.985	0.819	2.97044939561674e-279	Bst1+Ch25h+ FC
Ptgs2	1.06458901900554	0.931	0.694	5.74199004758303e-275	Bst1+Ch25h+ FC
Cxcl1	1.36994107214343	0.994	0.878	3.69353630960671e-272	Bst1+Ch25h+ FC
Traf1	0.755892903032395	0.989	0.755	4.64118368247488e-271	Bst1+Ch25h+ FC
Procr	1.02621000708467	0.997	0.894	6.04646977101347e-266	Bst1+Ch25h+ FC
Pf4	0.695310358720618	0.962	0.823	1.66003164074271e-259	Bst1+Ch25h+ FC
Mmp3	0.515891941576759	0.989	0.876	1.35458856696188e-257	Bst1+Ch25h+ FC
Tnfaip3	0.896282104215908	0.984	0.885	1.02808790424431e-227	Bst1+Ch25h+ FC
Nfkbia	0.782086885740605	1	0.975	3.28380488763131e-227	Bst1+Ch25h+ FC
Cxcl5	0.874833853343272	0.865	0.685	2.50727774510572e-211	Bst1+Ch25h+ FC
Has2	0.300053550056993	0.916	0.748	4.17652983500796e-211	Bst1+Ch25h+ FC
Fgf23	0.376979477499381	0.839	0.489	2.99859124506375e-207	Bst1+Ch25h+ FC
Ier3	1.28190080025312	0.968	0.914	1.88982551594698e-202	Bst1+Ch25h+ FC
Tnfaip6	0.814516930254244	0.95	0.811	9.69850852143411e-202	Bst1+Ch25h+ FC
Serpinb1a	0.714255514124483	0.995	0.885	4.20939064836304e-196	Bst1+Ch25h+ FC
Ctsc	0.740505061684121	1	0.939	9.60892513962218e-195	Bst1+Ch25h+ FC
Bhlhe40	0.773714601420866	0.933	0.862	2.58021458537242e-188	Bst1+Ch25h+ FC
C3	0.67331851379458	1	0.996	1.69987281462592e-182	Bst1+Ch25h+ FC
Serpina11	0.264871221482225	0.864	0.738	2.11484599447406e-180	Bst1+Ch25h+ FC
Il2rg	0.575454762848406	0.95	0.917	1.15566650961614e-167	Bst1+Ch25h+ FC
Cd44	0.52726869433182	0.984	0.877	7.94555549619021e-165	Bst1+Ch25h+ FC
Ifrd1	0.657615522509261	0.995	0.954	5.66469107886999e-164	Bst1+Ch25h+ FC
Rnf19b	0.469070543436699	0.971	0.851	2.56788314526322e-160	Bst1+Ch25h+ FC
Serpine1	0.426695619214012	0.989	0.875	1.49985755195635e-159	Bst1+Ch25h+ FC
Timd4	0.411101390918768	0.838	0.69	3.26434541911592e-158	Bst1+Ch25h+ FC
Il6	0.633342106607785	0.879	0.698	1.25651615219158e-157	Bst1+Ch25h+ FC
Igfbp3	0.811765162468188	0.872	0.694	3.7017845681646e-157	Bst1+Ch25h+ FC
Enpp2	0.833448509494171	0.919	0.705	8.40442848415843e-156	Bst1+Ch25h+ FC
Slc15a3	0.488141869514335	0.964	0.877	3.90465142266643e-155	Bst1+Ch25h+ FC
Tnfaip2	0.619654074457554	0.994	0.926	5.03173090627838e-155	Bst1+Ch25h+ FC
Mfge8	0.654723315834514	1	0.976	6.29099550570873e-154	Bst1+Ch25h+ FC
Dhrs3	0.620001764821522	0.878	0.616	7.8820749503795e-152	Bst1+Ch25h+ FC
Cxcl9	0.369750973571948	1	0.998	1.92402919985829e-151	Bst1+Ch25h+ FC
Ccl5	0.631526184023927	1	1	2.2585363643265e-150	Bst1+Ch25h+ FC
Thbs2	0.4352717044526	0.939	0.7	3.84092044087698e-146	Bst1+Ch25h+ FC
Cxcl16	0.519374468219409	0.997	0.939	4.61017025528266e-146	Bst1+Ch25h+ FC
Pvr	0.387506444458964	0.889	0.757	2.08709793402217e-145	Bst1+Ch25h+ FC
Sct	0.4373687319179	0.995	0.908	2.15441915181617e-144	Bst1+Ch25h+ FC
Nfkbiz	0.621204815493399	0.976	0.915	5.19069931479303e-142	Bst1+Ch25h+ FC
Ier5	0.644784243606817	0.942	0.801	3.53411414179628e-141	Bst1+Ch25h+ FC
Ccnd1	0.572643590839634	0.947	0.857	6.17797437174746e-138	Bst1+Ch25h+ FC
Kcne4	0.595878622946909	0.869	0.756	7.65691272054225e-137	Bst1+Ch25h+ FC
Lif	0.564984112469977	0.825	0.674	3.12286341128859e-136	Bst1+Ch25h+ FC
Errfi1	0.701892800810048	0.967	0.945	1.09612133136356e-135	Bst1+Ch25h+ FC
Hk2	0.280290686253319	0.85	0.737	7.44063622305097e-135	Bst1+Ch25h+ FC
Slc2a1	0.555240795199866	0.843	0.683	1.90735960513654e-131	Bst1+Ch25h+ FC
Hilpda	0.624523254858509	0.92	0.785	3.87112583763496e-131	Bst1+Ch25h+ FC
Cstb	0.513833476367994	0.996	0.943	6.58360936292812e-127	Bst1+Ch25h+ FC
Itpkc	0.442327742190245	0.885	0.731	1.10315275363859e-124	Bst1+Ch25h+ FC
Gem	0.582029953472162	0.965	0.917	1.40487794689624e-123	Bst1+Ch25h+ FC
Icam1	0.605793270655241	0.967	0.871	1.61457870231815e-123	Bst1+Ch25h+ FC
Slco3a1	0.519155367063487	0.997	0.95	3.163893532705e-123	Bst1+Ch25h+ FC
Lyz2	0.899844973479552	0.783	0.555	2.71653617689617e-121	Bst1+Ch25h+ FC
Ctss	0.486289443375308	0.951	0.916	1.69996177588115e-120	Bst1+Ch25h+ FC
Pde4b	0.476280118391029	0.874	0.722	2.22288855721506e-119	Bst1+Ch25h+ FC
Tubb6	0.427321498311395	0.975	0.941	3.23308616490674e-119	Bst1+Ch25h+ FC
Sowahc	0.644997930762864	0.836	0.638	6.74637144215702e-119	Bst1+Ch25h+ FC
Rnd1	0.503373033831474	0.818	0.675	3.40859830467842e-118	Bst1+Ch25h+ FC
Pnrc1	0.396833466670687	0.983	0.912	1.01312938055571e-117	Bst1+Ch25h+ FC
Map4k4	0.559340154434682	0.984	0.888	5.98582341004042e-117	Bst1+Ch25h+ FC
Zfp36	0.573585930955972	0.973	0.904	1.51603137009069e-116	Bst1+Ch25h+ FC
Bst1	0.407831470231349	0.963	0.777	3.1212063742453e-113	Bst1+Ch25h+ FC
Odc1	0.804481762120688	0.943	0.878	1.83458002828604e-112	Bst1+Ch25h+ FC
Dclk1	0.413907317997651	0.979	0.82	4.3398787663508e-111	Bst1+Ch25h+ FC
H2afj	0.397359158017285	0.996	0.919	1.17607947253414e-109	Bst1+Ch25h+ FC
Kcnj8	0.496273283779299	0.873	0.763	1.72721124010637e-107	Bst1+Ch25h+ FC
Ucp2	0.378876986572775	0.894	0.798	1.95241577670629e-107	Bst1+Ch25h+ FC
Cxcl10	0.595848570108906	0.999	0.991	3.45009682321098e-106	Bst1+Ch25h+ FC
Birc2	0.410755824841317	0.979	0.901	4.57774190954168e-106	Bst1+Ch25h+ FC
Itga6	0.501407560116783	0.799	0.689	4.1668931059693e-105	Bst1+Ch25h+ FC
Neurl3	0.288032517791737	0.847	0.675	9.93245470064827e-105	Bst1+Ch25h+ FC
Rgs16	0.296915175402278	0.852	0.756	3.91530039740429e-103	Bst1+Ch25h+ FC
Nfkb1	0.58067101028243	0.918	0.829	6.97992675048585e-100	Bst1+Ch25h+ FC
Tnfrsf21	0.39386497053544	0.87	0.717	1.80892648024627e-99	Bst1+Ch25h+ FC
Csrnp1	0.372548507531603	0.979	0.923	1.37233172607759e-98	Bst1+Ch25h+ FC
Irf8	0.414618375260239	0.97	0.892	2.56372962951634e-98	Bst1+Ch25h+ FC
Hmgcs2	0.395254928083599	0.942	0.791	3.92610524988275e-98	Bst1+Ch25h+ FC
Spns2	0.414027714000504	0.823	0.649	6.74501546347084e-98	Bst1+Ch25h+ FC
Atox1	0.359102441767465	0.997	0.985	5.00055730181487e-96	Bst1+Ch25h+ FC
Dot1l	0.365953149887179	0.905	0.755	3.40551213752591e-94	Bst1+Ch25h+ FC
Bcr	0.733046262347629	0.982	0.95	4.17789372708779e-94	Bst1+Ch25h+ FC
Marcksl1	0.477777509420574	0.928	0.823	1.01263657036523e-92	Bst1+Ch25h+ FC
Cemip	0.37769810388387	0.818	0.648	2.32257198733894e-92	Bst1+Ch25h+ FC
Adamts9	0.364584321683391	0.954	0.887	1.20014900942132e-91	Bst1+Ch25h+ FC
Ndrg1	0.403680353556437	0.939	0.78	4.1077033308978e-91	Bst1+Ch25h+ FC
Smad7	0.501384830479556	0.904	0.766	4.50634966492903e-91	Bst1+Ch25h+ FC
Gdf15	0.478277772180206	0.93	0.882	1.81707897730024e-90	Bst1+Ch25h+ FC
Id3	0.421010323508693	0.992	0.95	4.23130299184237e-90	Bst1+Ch25h+ FC
Gadd45b	0.303575787058632	0.971	0.919	1.2139883091435e-88	Bst1+Ch25h+ FC
H13	0.376515378219622	0.995	0.977	1.22905759736011e-88	Bst1+Ch25h+ FC
Nupr1	0.427251224266735	0.995	0.964	1.86913875724591e-88	Bst1+Ch25h+ FC
Fam26f	0.258641671335354	0.977	0.928	2.79720138570306e-88	Bst1+Ch25h+ FC
H3f3b	0.34487147318213	1	0.997	2.42033845519459e-86	Bst1+Ch25h+ FC
Slc1a5	0.389110900958703	0.947	0.835	2.7764996810444e-86	Bst1+Ch25h+ FC
Zfp36l1	0.370960878402706	0.998	0.962	3.43950657336983e-86	Bst1+Ch25h+ FC
Lpl	0.411870468484486	0.911	0.759	1.13163371862213e-85	Bst1+Ch25h+ FC

## Sheet: top100DEGs Bst1+Tnfsf13b+FC
gene	avg_logFC	pct.1	pct.2	p_val_adj	subset_ID
Dpt	1.48551426027014	0.956	0.623	0	Bst1+Tnfsf13b+ FC
Col3a1	1.42195175634423	0.999	0.948	0	Bst1+Tnfsf13b+ FC
Bgn	0.692521139906359	1	0.999	0	Bst1+Tnfsf13b+ FC
Apod	1.25919874484453	0.99	0.879	1.68631376494198e-302	Bst1+Tnfsf13b+ FC
Gsn	1.37832096652563	0.998	0.967	6.10640783968287e-284	Bst1+Tnfsf13b+ FC
Ccl8	0.345199356573656	0.977	0.832	1.85337458506619e-283	Bst1+Tnfsf13b+ FC
Fndc1	0.596052307066494	0.926	0.725	6.00421642193776e-271	Bst1+Tnfsf13b+ FC
Alpl	0.385484366284378	0.999	0.948	1.21636583967551e-264	Bst1+Tnfsf13b+ FC
Sod3	0.847033058827216	0.998	0.984	1.59773893846734e-248	Bst1+Tnfsf13b+ FC
Col6a1	0.954258575245972	0.964	0.808	2.94045297226371e-245	Bst1+Tnfsf13b+ FC
Cfh	0.910132419567288	0.943	0.59	2.39553114847477e-241	Bst1+Tnfsf13b+ FC
Pvalb	0.497283577095839	0.887	0.489	8.06125453126711e-237	Bst1+Tnfsf13b+ FC
Col15a1	0.61021951676534	0.889	0.649	2.26295356640255e-234	Bst1+Tnfsf13b+ FC
Igfbp7	0.465152871737598	1	1	1.79914260226913e-232	Bst1+Tnfsf13b+ FC
Tnfsf13b	0.857665155404125	0.95	0.769	1.92199698206238e-225	Bst1+Tnfsf13b+ FC
Ccl11	0.931596490937021	0.896	0.704	4.13084257480209e-221	Bst1+Tnfsf13b+ FC
Dcn	1.07131000698778	0.982	0.727	1.09611586261785e-215	Bst1+Tnfsf13b+ FC
Cygb	0.989288548885969	0.926	0.681	5.41219874543895e-215	Bst1+Tnfsf13b+ FC
Lpl	0.866618733466244	0.964	0.763	6.56287395641426e-214	Bst1+Tnfsf13b+ FC
Gdf10	0.857079149599924	0.871	0.504	3.2673729724673e-208	Bst1+Tnfsf13b+ FC
Smoc2	0.787904404170153	0.999	0.911	1.74674519525365e-206	Bst1+Tnfsf13b+ FC
Mfap4	1.31498084687454	0.867	0.6	9.34140206594814e-204	Bst1+Tnfsf13b+ FC
Col6a2	0.716397710542504	0.946	0.772	5.59357721501606e-200	Bst1+Tnfsf13b+ FC
Spon1	0.666386836324023	0.96	0.732	1.44708369406179e-199	Bst1+Tnfsf13b+ FC
Thy1	0.371918777620384	0.918	0.812	1.38486509705029e-196	Bst1+Tnfsf13b+ FC
Il33	0.855810983387864	0.979	0.823	4.51080949358289e-190	Bst1+Tnfsf13b+ FC
Ccl7	1.51052265525458	0.973	0.901	1.72033353431192e-189	Bst1+Tnfsf13b+ FC
H2-Ab1	1.11564351064381	0.958	0.909	1.31982858760293e-188	Bst1+Tnfsf13b+ FC
Col1a2	0.573834677642052	0.999	0.983	1.82911032921976e-186	Bst1+Tnfsf13b+ FC
Cxcl5	0.748915881295798	0.92	0.69	4.39017539383974e-186	Bst1+Tnfsf13b+ FC
C3	0.76820746568683	0.997	0.996	6.83928586947944e-184	Bst1+Tnfsf13b+ FC
Pdgfrl	0.552082972922386	0.851	0.621	9.32465902928365e-184	Bst1+Tnfsf13b+ FC
Mmp3	0.919506472455514	0.976	0.883	3.84501568620572e-182	Bst1+Tnfsf13b+ FC
Nupr1	0.758712838697453	0.997	0.965	4.49431687509842e-182	Bst1+Tnfsf13b+ FC
Tnfaip6	1.16976596527603	0.947	0.818	1.73091881703615e-180	Bst1+Tnfsf13b+ FC
H2-Eb1	1.03932064346441	0.945	0.855	3.30521338782253e-180	Bst1+Tnfsf13b+ FC
Medag	0.358233075572682	0.89	0.582	7.46164478123819e-180	Bst1+Tnfsf13b+ FC
Serping1	0.441894950584683	1	1	2.87586832563115e-179	Bst1+Tnfsf13b+ FC
Pmepa1	0.763488286958298	0.964	0.836	6.48945729198706e-178	Bst1+Tnfsf13b+ FC
Lag3	0.331874696206361	1	0.949	8.63397693451882e-177	Bst1+Tnfsf13b+ FC
Cpxm1	0.94706042178862	0.995	0.918	3.39025532791335e-176	Bst1+Tnfsf13b+ FC
H2-Aa	0.916509181938048	0.921	0.882	7.26136453450322e-168	Bst1+Tnfsf13b+ FC
Cd74	1.06225494776838	0.987	0.959	2.71213220716707e-164	Bst1+Tnfsf13b+ FC
Tmem176a	0.50592482161064	1	0.996	5.55361294244867e-164	Bst1+Tnfsf13b+ FC
Fxyd6	0.372570282053506	0.881	0.593	4.52560141106087e-161	Bst1+Tnfsf13b+ FC
Gm2564	0.275409652896229	0.98	0.903	2.05786893923449e-160	Bst1+Tnfsf13b+ FC
Mgp	2.21919450935734	0.828	0.584	1.88481413256798e-156	Bst1+Tnfsf13b+ FC
Igfbp4	0.687829243936826	0.999	0.977	3.02355688288788e-153	Bst1+Tnfsf13b+ FC
Fbln1	0.748874192049895	0.889	0.662	1.71032974834608e-152	Bst1+Tnfsf13b+ FC
Scara3	0.519658382001126	0.913	0.775	9.57993837398033e-150	Bst1+Tnfsf13b+ FC
Ctsc	0.724011390117316	0.997	0.943	6.1728604769617e-149	Bst1+Tnfsf13b+ FC
Pcolce	0.712487658022933	0.991	0.943	6.56524501783418e-149	Bst1+Tnfsf13b+ FC
Timp1	0.545090554313645	0.996	0.96	9.87154942505518e-148	Bst1+Tnfsf13b+ FC
Cst3	0.80081653472909	0.999	0.981	1.47413795367984e-147	Bst1+Tnfsf13b+ FC
Sntb2	0.63365819666166	0.969	0.83	1.07597751014123e-144	Bst1+Tnfsf13b+ FC
Eln	0.658767968185836	0.963	0.817	9.94216751066161e-144	Bst1+Tnfsf13b+ FC
Ccl19	0.543137445206159	0.995	0.958	3.40836107214289e-143	Bst1+Tnfsf13b+ FC
Plxdc2	0.551729726406339	0.849	0.523	3.63586930963612e-143	Bst1+Tnfsf13b+ FC
Dclk1	0.576908466049041	0.979	0.828	4.29875074618982e-141	Bst1+Tnfsf13b+ FC
Adamtsl2	0.756668219998613	0.888	0.623	6.78717250970616e-137	Bst1+Tnfsf13b+ FC
Gas6	0.696965979473848	0.956	0.744	3.24552025564806e-135	Bst1+Tnfsf13b+ FC
Apoe	0.671965642798329	1	0.973	1.78756322148283e-134	Bst1+Tnfsf13b+ FC
Ifi207	0.251747284858944	1	0.966	5.00185569744328e-134	Bst1+Tnfsf13b+ FC
Matn2	0.669431062515767	0.866	0.622	4.53342582371559e-132	Bst1+Tnfsf13b+ FC
Col5a2	0.574711442404539	0.991	0.838	2.32679723040526e-131	Bst1+Tnfsf13b+ FC
Serpina3n	0.598018211216952	0.999	0.991	9.19483427937233e-131	Bst1+Tnfsf13b+ FC
Ngfr	0.679702892123029	0.824	0.608	2.18949087218665e-130	Bst1+Tnfsf13b+ FC
Gpm6b	0.5461002516399	0.926	0.705	1.64191250860166e-126	Bst1+Tnfsf13b+ FC
CR974586.5	0.413976284654337	0.938	0.765	8.40304157180341e-126	Bst1+Tnfsf13b+ FC
Il6	0.690547322179366	0.878	0.707	2.83071506507573e-125	Bst1+Tnfsf13b+ FC
Thbs1	0.831548539827489	0.878	0.739	1.08973557738315e-116	Bst1+Tnfsf13b+ FC
Olfml3	0.597414638772792	0.997	0.919	3.09701641056217e-116	Bst1+Tnfsf13b+ FC
Fgf7	0.373834005502675	0.752	0.565	2.60900597700943e-111	Bst1+Tnfsf13b+ FC
Csmd1	0.440380778916736	0.941	0.649	8.21714192720283e-110	Bst1+Tnfsf13b+ FC
Fhl2	0.446784796228706	0.777	0.625	4.20628014236955e-107	Bst1+Tnfsf13b+ FC
Serpine2	0.424954197524514	0.833	0.609	7.29254954889044e-107	Bst1+Tnfsf13b+ FC
Ltbp2	0.638946077264095	0.825	0.668	2.35161088648225e-106	Bst1+Tnfsf13b+ FC
Ptgs2	0.965857542179108	0.854	0.711	1.35236899787554e-105	Bst1+Tnfsf13b+ FC
Cxcl9	0.374646214804383	1	0.998	1.75603485669782e-105	Bst1+Tnfsf13b+ FC
Serpinf1	0.708317853725529	0.771	0.571	2.81452378718691e-105	Bst1+Tnfsf13b+ FC
Pam	0.424507353934246	0.955	0.729	4.76977992379397e-103	Bst1+Tnfsf13b+ FC
Col1a1	0.489599204447639	0.997	0.968	1.12697582054262e-102	Bst1+Tnfsf13b+ FC
Rcn3	0.434347891987136	0.99	0.9	4.6894457190022e-99	Bst1+Tnfsf13b+ FC
Hk2	0.288518996791592	0.86	0.742	1.27631236889938e-98	Bst1+Tnfsf13b+ FC
Fhl1	0.439569694896204	0.819	0.583	7.24102167588808e-95	Bst1+Tnfsf13b+ FC
Lum	0.435077715413562	0.747	0.455	1.36021185951029e-94	Bst1+Tnfsf13b+ FC
Sphk1	0.349192290343164	0.844	0.683	1.59995723195024e-93	Bst1+Tnfsf13b+ FC
Cxcl16	0.436376215005459	0.997	0.941	1.69321230865214e-91	Bst1+Tnfsf13b+ FC
Abca8a	0.640637035947407	0.758	0.432	1.51263744745129e-90	Bst1+Tnfsf13b+ FC
F3	0.629141146101309	0.78	0.686	1.66479270488537e-90	Bst1+Tnfsf13b+ FC
Igfbp5	1.054078156727	0.855	0.713	2.62054320988721e-90	Bst1+Tnfsf13b+ FC
Bhlhe40	0.589653229669908	0.908	0.867	9.5873548495721e-86	Bst1+Tnfsf13b+ FC
Htra3	0.610600389693283	0.815	0.655	1.23580712848433e-85	Bst1+Tnfsf13b+ FC
Atp1a2	0.391340707505998	0.822	0.6	5.40844321810154e-85	Bst1+Tnfsf13b+ FC
Fmod	0.575375150713864	0.795	0.606	7.3592504205406e-84	Bst1+Tnfsf13b+ FC
Cyp7b1	0.374175446565234	0.842	0.677	2.07307664736175e-83	Bst1+Tnfsf13b+ FC
Cd302	0.447346346783974	0.947	0.818	2.38286202401948e-83	Bst1+Tnfsf13b+ FC
C1ra	0.359944756487104	1	0.993	6.29286301186103e-83	Bst1+Tnfsf13b+ FC
Slc15a3	0.364010261628477	0.947	0.882	4.97158775718673e-82	Bst1+Tnfsf13b+ FC
Tmem176b	0.31716429641257	1	0.997	1.24462599612472e-81	Bst1+Tnfsf13b+ FC

## Sheet: top100DEGs Mcam+Myh11hiFC
gene	avg_logFC	pct.1	pct.2	p_val_adj	subset_ID
Acta2	2.30252286331739	1	0.967	0	Mcam+Myh11hi FC
Sparcl1	2.27885554207547	1	0.9	0	Mcam+Myh11hi FC
Myh11	2.22459295599117	0.998	0.893	0	Mcam+Myh11hi FC
Crip1	2.17208737162037	1	0.92	0	Mcam+Myh11hi FC
Sncg	2.12398044971131	0.971	0.621	0	Mcam+Myh11hi FC
Myl9	2.10312555641647	0.999	0.895	0	Mcam+Myh11hi FC
Mustn1	2.04484315391529	0.996	0.808	0	Mcam+Myh11hi FC
Aspn	1.99764183082404	0.986	0.749	0	Mcam+Myh11hi FC
Pcp4l1	1.98885240093628	0.989	0.633	0	Mcam+Myh11hi FC
Tm4sf1	1.97095423207259	0.998	0.918	0	Mcam+Myh11hi FC
Tpm2	1.7642773784814	1	0.983	0	Mcam+Myh11hi FC
Ptp4a3	1.73261157350699	0.988	0.732	0	Mcam+Myh11hi FC
Dstn	1.72487143452319	0.993	0.933	0	Mcam+Myh11hi FC
Lmod1	1.71555106108611	0.984	0.707	0	Mcam+Myh11hi FC
Mob2	1.62136290885624	0.975	0.618	0	Mcam+Myh11hi FC
Mef2c	1.60220588147766	0.988	0.699	0	Mcam+Myh11hi FC
Tagln	1.59974111551559	1	0.973	0	Mcam+Myh11hi FC
Rasd1	1.51858283756629	0.884	0.679	0	Mcam+Myh11hi FC
Ppp1r12a	1.3905407935273	0.992	0.811	0	Mcam+Myh11hi FC
Cox4i2	1.36613440522685	0.93	0.733	0	Mcam+Myh11hi FC
Cnn1	1.36290457899508	0.952	0.655	0	Mcam+Myh11hi FC
Esam	1.35575209627876	0.957	0.753	0	Mcam+Myh11hi FC
Csrp2	1.34681118056403	0.904	0.64	0	Mcam+Myh11hi FC
Notch3	1.34524385412455	0.984	0.665	0	Mcam+Myh11hi FC
Crispld2	1.34082339980748	0.949	0.609	0	Mcam+Myh11hi FC
Ndufa4l2	1.33667100583259	0.941	0.721	0	Mcam+Myh11hi FC
Map1b	1.32052586503924	0.965	0.76	0	Mcam+Myh11hi FC
Fxyd1	1.31235948828589	0.995	0.857	0	Mcam+Myh11hi FC
Tpm1	1.30778922979448	1	0.991	0	Mcam+Myh11hi FC
Filip1	1.27411337066727	0.936	0.789	0	Mcam+Myh11hi FC
Bcam	1.24810495851487	0.953	0.772	0	Mcam+Myh11hi FC
Ndrg2	1.24508556993737	0.976	0.641	0	Mcam+Myh11hi FC
Inpp4b	1.2290151366947	0.933	0.715	0	Mcam+Myh11hi FC
Fbxl22	1.21785536068262	0.926	0.735	0	Mcam+Myh11hi FC
Pdlim3	1.20593774680451	0.947	0.64	0	Mcam+Myh11hi FC
Rgs4	1.20409568166163	0.883	0.684	0	Mcam+Myh11hi FC
Rgs7bp	1.20216689785454	0.926	0.555	0	Mcam+Myh11hi FC
Ebf1	1.18424307205347	0.87	0.701	0	Mcam+Myh11hi FC
Map3k20	1.18193449720025	0.971	0.716	0	Mcam+Myh11hi FC
Kcnk3	1.1798672047552	0.971	0.619	0	Mcam+Myh11hi FC
Serpini1	1.17761688103364	0.914	0.652	0	Mcam+Myh11hi FC
Jag1	1.1726622628727	0.953	0.57	0	Mcam+Myh11hi FC
Rasl12	1.16764084250939	0.933	0.584	0	Mcam+Myh11hi FC
Cspg4	1.16518592040339	0.924	0.618	0	Mcam+Myh11hi FC
Ttll7	1.16173144789271	0.94	0.648	0	Mcam+Myh11hi FC
Cavin1	1.13110278564381	0.99	0.827	0	Mcam+Myh11hi FC
Zfhx3	1.13036059075843	0.97	0.668	0	Mcam+Myh11hi FC
Pbxip1	1.1240515367184	0.983	0.806	0	Mcam+Myh11hi FC
Atp2b4	1.08871403572905	0.941	0.684	0	Mcam+Myh11hi FC
Actg2	1.07718602904939	0.953	0.781	0	Mcam+Myh11hi FC
Ckb	1.06890006798411	0.994	0.922	0	Mcam+Myh11hi FC
Pln	1.06283430309743	0.874	0.677	0	Mcam+Myh11hi FC
Myl6	1.05859182399303	1	1	0	Mcam+Myh11hi FC
Rbpms2	1.03554759157433	0.909	0.664	0	Mcam+Myh11hi FC
Filip1l	1.03103967287888	0.986	0.858	0	Mcam+Myh11hi FC
Aoc3	1.02913690796968	0.877	0.659	0	Mcam+Myh11hi FC
Syne2	1.02708797139069	0.981	0.728	0	Mcam+Myh11hi FC
Calm2	1.02605599480271	0.978	0.881	0	Mcam+Myh11hi FC
Kcnab1	1.02335784931849	0.89	0.585	0	Mcam+Myh11hi FC
Rcan2	1.02092310099457	0.886	0.516	0	Mcam+Myh11hi FC
Cav1	1.01719745922626	0.882	0.629	0	Mcam+Myh11hi FC
Dmp1	1.00923734170225	0.935	0.625	0	Mcam+Myh11hi FC
Ramp1	0.997940278222421	0.909	0.54	0	Mcam+Myh11hi FC
Utrn	0.993381992294314	0.969	0.777	0	Mcam+Myh11hi FC
Crip2	0.983714193047136	0.989	0.921	0	Mcam+Myh11hi FC
Ppp1cb	0.979315436064244	0.963	0.762	0	Mcam+Myh11hi FC
Rock1	0.97622668946933	0.981	0.825	0	Mcam+Myh11hi FC
Syne1	0.966129643577998	0.933	0.697	0	Mcam+Myh11hi FC
Vim	0.962380067938307	1	0.999	0	Mcam+Myh11hi FC
Flna	0.957550465379192	0.997	0.98	0	Mcam+Myh11hi FC
Ppp1r12b	0.955362815709025	0.969	0.793	0	Mcam+Myh11hi FC
Atp2a2	0.93404683608267	0.985	0.93	0	Mcam+Myh11hi FC
Cavin3	0.925646723901693	1	0.992	0	Mcam+Myh11hi FC
Wfdc1	0.909642455798455	0.91	0.587	0	Mcam+Myh11hi FC
Kcna5	0.866018910325154	0.875	0.669	0	Mcam+Myh11hi FC
Tcap	0.831864328249989	0.94	0.713	0	Mcam+Myh11hi FC
Mical2	0.825825027479893	0.934	0.774	0	Mcam+Myh11hi FC
Cbfa2t3	0.782794080278081	0.882	0.602	0	Mcam+Myh11hi FC
Entpd1	0.757136511696775	0.86	0.664	0	Mcam+Myh11hi FC
Cald1	0.750994352785589	1	0.997	0	Mcam+Myh11hi FC
Hspb6	0.743435242538697	0.922	0.713	0	Mcam+Myh11hi FC
Ntn4	0.739722282310601	0.864	0.569	0	Mcam+Myh11hi FC
Stk38l	0.732176713319104	0.916	0.635	0	Mcam+Myh11hi FC
Asb2	0.64810335335688	0.889	0.696	0	Mcam+Myh11hi FC
Tesc	0.531852294498316	0.891	0.595	0	Mcam+Myh11hi FC
mt-Co2	0.493704164891073	1	0.998	0	Mcam+Myh11hi FC
mt-Atp6	0.489768052153636	1	0.997	0	Mcam+Myh11hi FC
mt-Co1	0.473870422266645	1	0.999	0	Mcam+Myh11hi FC
mt-Co3	0.445752256319539	1	0.997	0	Mcam+Myh11hi FC
Rasl10b	0.421230120840547	0.917	0.496	0	Mcam+Myh11hi FC
Apol6	0.295197905949296	0.983	0.741	0	Mcam+Myh11hi FC
Map1lc3a	0.893459998559675	0.968	0.804	3.73969742383292e-303	Mcam+Myh11hi FC
Cd9	0.942797356358221	0.979	0.894	2.5087773106667e-302	Mcam+Myh11hi FC
Cpe	1.14846490611576	0.85	0.591	2.57128172447305e-302	Mcam+Myh11hi FC
Nov	0.631311374522936	0.854	0.634	4.02443927206327e-301	Mcam+Myh11hi FC
mt-Nd4	0.52639744630502	1	0.995	1.74788072922653e-300	Mcam+Myh11hi FC
P2rx1	1.07007422722509	0.889	0.616	1.71214485782822e-298	Mcam+Myh11hi FC
Slc6a17	0.445034159838097	0.845	0.442	1.41424938790097e-295	Mcam+Myh11hi FC
Gm13889	1.03048721878763	0.989	0.747	1.78386457993167e-295	Mcam+Myh11hi FC
mt-Cytb	0.410801285143984	1	0.996	6.04876681479037e-295	Mcam+Myh11hi FC

## Sheet: top100DEGs Mcam+Cxcl13+FC
gene	avg_logFC	pct.1	pct.2	p_val_adj	subset_ID
Ngf	1.33449775002831	0.968	0.681	0	Mcam+Cxcl13+ FC
Actg2	1.61818990727106	0.962	0.793	2.44811734657413e-293	Mcam+Cxcl13+ FC
Ndufa4l2	1.04555886979211	0.969	0.736	8.16584287024979e-275	Mcam+Cxcl13+ FC
Tm4sf1	1.0825675544058	0.994	0.924	2.80986103965338e-272	Mcam+Cxcl13+ FC
Nr4a1	1.17476932958991	0.987	0.928	5.00300660805047e-269	Mcam+Cxcl13+ FC
Wfdc1	1.06900087811597	0.919	0.611	4.12172642878233e-268	Mcam+Cxcl13+ FC
Ndrg2	1.03373620071421	0.957	0.667	3.76752357713189e-265	Mcam+Cxcl13+ FC
Sparcl1	0.954066990861637	0.998	0.908	6.83696825826552e-264	Mcam+Cxcl13+ FC
Notch3	0.954337184392699	0.97	0.69	1.28967663464325e-258	Mcam+Cxcl13+ FC
Cald1	0.627640163996309	1	0.997	1.12621348281453e-251	Mcam+Cxcl13+ FC
Adamts4	0.996787474895203	0.915	0.72	9.83252980493639e-247	Mcam+Cxcl13+ FC
Malat1	0.509530722147735	1	0.999	1.71340126114418e-246	Mcam+Cxcl13+ FC
Kcnk3	0.860121944166748	0.937	0.648	7.65920324881528e-244	Mcam+Cxcl13+ FC
Zfhx3	0.979032593496022	0.953	0.692	2.5988326734664e-239	Mcam+Cxcl13+ FC
Ptp4a3	1.3698817994149	0.965	0.752	4.89189439070848e-238	Mcam+Cxcl13+ FC
Col18a1	1.10369908132543	0.946	0.899	4.40654326860283e-237	Mcam+Cxcl13+ FC
Junb	0.985187993254332	0.995	0.965	1.73850362916316e-236	Mcam+Cxcl13+ FC
Adamts1	1.30569712048656	0.975	0.849	2.40068007990792e-234	Mcam+Cxcl13+ FC
Cd9	0.774243848439974	0.985	0.9	3.46148891865576e-233	Mcam+Cxcl13+ FC
Gadd45b	1.52894896623001	0.978	0.921	5.33744807274663e-233	Mcam+Cxcl13+ FC
Esam	0.910991298778456	0.914	0.771	6.65372777190692e-231	Mcam+Cxcl13+ FC
Ntf3	0.96628778096025	0.909	0.523	4.91795486435224e-229	Mcam+Cxcl13+ FC
Ramp1	0.910246911834325	0.934	0.566	1.58080702518101e-227	Mcam+Cxcl13+ FC
Pcp4l1	0.962924930467063	0.956	0.662	1.80956990799881e-223	Mcam+Cxcl13+ FC
Inpp4b	0.918353123239783	0.904	0.733	4.30692117769384e-223	Mcam+Cxcl13+ FC
Tpm1	0.735951940241839	0.999	0.992	2.45210642422144e-222	Mcam+Cxcl13+ FC
Jag1	0.902468792368781	0.93	0.601	9.46844338093172e-218	Mcam+Cxcl13+ FC
Stom	1.09470426193611	0.947	0.784	4.55190683972796e-216	Mcam+Cxcl13+ FC
Adgrb3	0.781226570130162	0.853	0.676	5.81515845610001e-208	Mcam+Cxcl13+ FC
Thy1	0.492756322742431	0.883	0.813	5.85684204996557e-207	Mcam+Cxcl13+ FC
Lmod1	0.656559683709808	0.941	0.731	5.96120888717553e-207	Mcam+Cxcl13+ FC
Cox4i2	0.749595966278137	0.916	0.748	2.07753554245766e-205	Mcam+Cxcl13+ FC
Rasd1	1.11041590856951	0.903	0.693	1.57381676808177e-203	Mcam+Cxcl13+ FC
Filip1	0.720772282106443	0.92	0.801	1.91048847883666e-201	Mcam+Cxcl13+ FC
Tbx2	0.8986013306383	0.912	0.729	1.48584625907621e-200	Mcam+Cxcl13+ FC
Usp2	0.869924311585019	0.905	0.714	2.35528926712796e-199	Mcam+Cxcl13+ FC
Map1b	0.863243198740092	0.942	0.777	1.65693074199257e-198	Mcam+Cxcl13+ FC
2004-09-01	0.660590321135757	0.996	0.952	3.73314539135483e-192	Mcam+Cxcl13+ FC
Apold1	0.983180804941827	0.922	0.821	3.99593972845981e-190	Mcam+Cxcl13+ FC
Myh11	0.793195341798034	0.97	0.903	4.04963787741398e-190	Mcam+Cxcl13+ FC
Sgip1	0.747071450733254	0.834	0.632	2.10116451608416e-177	Mcam+Cxcl13+ FC
Heyl	0.796616812968569	0.879	0.594	1.22279555188199e-176	Mcam+Cxcl13+ FC
Pde10a	0.607206850853685	0.904	0.703	1.06239296506575e-175	Mcam+Cxcl13+ FC
Id3	1.05958456962706	0.994	0.952	3.77922842174768e-173	Mcam+Cxcl13+ FC
Serpini1	0.698622268020636	0.855	0.675	1.02180304467217e-169	Mcam+Cxcl13+ FC
Pld1	0.690872087540349	0.905	0.669	3.39698399044078e-169	Mcam+Cxcl13+ FC
Klf2	1.08363039769993	0.994	0.926	1.7986026596111e-167	Mcam+Cxcl13+ FC
Klf9	0.756325387178475	0.978	0.855	2.61433390966869e-167	Mcam+Cxcl13+ FC
Gm13889	0.877851307958043	0.975	0.767	2.67529443939872e-166	Mcam+Cxcl13+ FC
Myl9	0.808495868492413	0.978	0.904	1.86416282897372e-161	Mcam+Cxcl13+ FC
Pcsk1n	0.571118281273486	0.809	0.587	3.74000715351628e-155	Mcam+Cxcl13+ FC
Tceal3	0.759229730536037	0.819	0.449	3.75633008647342e-155	Mcam+Cxcl13+ FC
Pdlim3	0.910663006304307	0.885	0.667	1.59610831890493e-154	Mcam+Cxcl13+ FC
Hbegf	0.91458367717679	0.845	0.668	3.49252540343009e-148	Mcam+Cxcl13+ FC
Btg2	0.871815293872721	0.977	0.909	1.15048789229408e-146	Mcam+Cxcl13+ FC
mt-Co1	0.344753911783776	1	0.999	2.56618697131035e-146	Mcam+Cxcl13+ FC
mt-Co2	0.335349062919555	1	0.998	1.52328044153026e-144	Mcam+Cxcl13+ FC
Cd93	0.62078902284332	0.807	0.532	1.87014175071685e-142	Mcam+Cxcl13+ FC
Fosl2	0.743458758942817	0.952	0.709	9.83236133795235e-142	Mcam+Cxcl13+ FC
Acta2	0.834527855180893	0.985	0.97	5.34346692676397e-139	Mcam+Cxcl13+ FC
Abi3bp	0.613492786030317	0.966	0.809	9.88098826118823e-137	Mcam+Cxcl13+ FC
Jph2	0.474651246858005	0.877	0.737	6.33721289102757e-135	Mcam+Cxcl13+ FC
Mef2c	0.676587716445615	0.912	0.725	6.95868522941039e-134	Mcam+Cxcl13+ FC
Mprip	0.505933829745918	0.982	0.947	1.34577208731864e-133	Mcam+Cxcl13+ FC
Rgs5	0.942839868368761	0.812	0.691	4.15218109559823e-133	Mcam+Cxcl13+ FC
Neurl3	0.664695940531237	0.859	0.681	1.52605075513883e-132	Mcam+Cxcl13+ FC
mt-Atp6	0.297696789273541	1	0.998	4.60011766838988e-126	Mcam+Cxcl13+ FC
Ednra	0.57426451055585	0.89	0.723	1.11573741885387e-124	Mcam+Cxcl13+ FC
Cspg4	0.342133829548715	0.842	0.647	1.73092161339322e-124	Mcam+Cxcl13+ FC
Ddx5	0.386823549203049	0.998	0.992	2.75063468878754e-124	Mcam+Cxcl13+ FC
Csrnp1	0.77914422000237	0.942	0.928	8.44986061193862e-123	Mcam+Cxcl13+ FC
Stk39	0.641276174721016	0.868	0.675	1.33026444491237e-122	Mcam+Cxcl13+ FC
Map3k20	0.643377764946636	0.907	0.739	1.69905670002828e-122	Mcam+Cxcl13+ FC
Cebpb	0.875931232959333	0.972	0.912	2.26722090511747e-122	Mcam+Cxcl13+ FC
Ppp1r15a	0.82715345743197	0.962	0.904	5.334466123402e-122	Mcam+Cxcl13+ FC
Fxyd1	0.496129036819334	0.973	0.868	5.50935646837118e-121	Mcam+Cxcl13+ FC
Id1	0.794526715524779	0.95	0.744	3.2839805018527e-119	Mcam+Cxcl13+ FC
Cenpa	0.654349485944861	0.787	0.592	1.90131241293403e-118	Mcam+Cxcl13+ FC
P2rx1	0.574250069440072	0.841	0.64	1.12299545077585e-117	Mcam+Cxcl13+ FC
Mical2	0.585643663179724	0.858	0.791	3.15895366891737e-116	Mcam+Cxcl13+ FC
Nrarp	0.647187529522926	0.792	0.651	6.64494548137767e-116	Mcam+Cxcl13+ FC
Nfkbiz	0.694030534658326	0.98	0.917	1.57195335949064e-115	Mcam+Cxcl13+ FC
Tpm2	0.540955597367447	0.994	0.985	1.74766822534698e-114	Mcam+Cxcl13+ FC
Nr4a2	0.95133813515208	0.852	0.721	4.21754080029897e-114	Mcam+Cxcl13+ FC
Igf2	0.599069965750934	0.884	0.662	5.51817820892685e-113	Mcam+Cxcl13+ FC
Rgs6	0.557768945659735	0.768	0.502	1.15203455828156e-111	Mcam+Cxcl13+ FC
mt-Co3	0.293513591282615	1	0.997	1.47451060312756e-111	Mcam+Cxcl13+ FC
Gem	0.772672749193109	0.977	0.919	1.45988353303249e-110	Mcam+Cxcl13+ FC
Btg1	0.586721643414581	0.976	0.895	1.87390228955153e-110	Mcam+Cxcl13+ FC
Cystm1	0.446103854662887	0.807	0.693	1.92169559077789e-106	Mcam+Cxcl13+ FC
Ttll7	0.345601737475699	0.833	0.677	1.19307186882016e-104	Mcam+Cxcl13+ FC
Hey2	0.594148472355833	0.809	0.642	8.42198856914746e-104	Mcam+Cxcl13+ FC
Egr1	0.622616774440028	0.995	0.971	1.12279755312177e-101	Mcam+Cxcl13+ FC
Ccrl2	0.774111206751038	0.892	0.861	4.16012625818692e-101	Mcam+Cxcl13+ FC
Procr	0.749344276063281	0.935	0.902	1.87158780275233e-100	Mcam+Cxcl13+ FC
AW011738	0.66209103732343	0.936	0.946	4.35068700280082e-99	Mcam+Cxcl13+ FC
Tagln	0.621472585099149	0.988	0.976	7.2945921555148e-99	Mcam+Cxcl13+ FC
Fbxl22	0.274231993720811	0.867	0.753	1.03946909871329e-98	Mcam+Cxcl13+ FC
Bcr	0.783973160506601	0.986	0.951	1.57435042337401e-98	Mcam+Cxcl13+ FC
Dusp8	0.57157876882961	0.827	0.712	5.18407301519979e-98	Mcam+Cxcl13+ FC

## Sheet: top100DEGs Cd34+ FC
gene	avg_logFC	pct.1	pct.2	p_val_adj	subset_ID
Ptgis	1.49614023934761	0.985	0.744	3.65907886000102e-74	Cd34+ FC
Gsn	2.09234004715396	1	0.969	4.06348750639696e-73	Cd34+ FC
Igfbp6	2.45875516473895	0.978	0.705	9.62284078417687e-73	Cd34+ FC
Flt1	0.411580638659564	0.978	0.602	8.26624019707426e-70	Cd34+ FC
Vegfd	1.57520255080758	0.985	0.735	2.87783833393068e-67	Cd34+ FC
Lbp	1.08257007555423	0.963	0.668	1.1859348417658e-64	Cd34+ FC
Lcn2	1.35256810467542	1	0.911	9.13339846716813e-62	Cd34+ FC
Fxyd6	1.75709203077891	0.949	0.606	1.11847403632503e-61	Cd34+ FC
Barx1	0.292002459713446	0.941	0.468	1.12934357901144e-61	Cd34+ FC
Ces2g	0.299819191698609	0.956	0.388	1.75822313479832e-60	Cd34+ FC
Saa3	0.515826890769141	0.956	0.763	4.47855290478134e-59	Cd34+ FC
Aldh1a1	0.937195060976541	0.949	0.618	3.73591536454443e-58	Cd34+ FC
Lsp1	0.843198462158775	0.963	0.555	4.25924108794618e-58	Cd34+ FC
Serpinf1	1.48412971604891	0.941	0.58	1.37229578845932e-57	Cd34+ FC
Clec3b	1.9990896911006	0.934	0.548	1.54698462220946e-56	Cd34+ FC
Aebp1	1.42400143787978	1	0.925	5.11965990127792e-56	Cd34+ FC
Meg3	1.7436656821995	0.934	0.598	6.4504464588734e-56	Cd34+ FC
Lum	1.8751240096805	0.926	0.467	8.40751991912807e-56	Cd34+ FC
Dcn	1.73123104210754	1	0.739	3.49386698292441e-55	Cd34+ FC
Tnnt2	1.1246523166955	0.949	0.488	1.36908747727492e-52	Cd34+ FC
Gpnmb	0.414048178587373	0.934	0.368	9.00798687146812e-52	Cd34+ FC
Cd34	1.12646708871464	0.904	0.535	2.5914268894387e-51	Cd34+ FC
Nbl1	1.77256256925729	0.919	0.631	1.05968677949132e-48	Cd34+ FC
Col6a1	1.14650501904097	0.993	0.815	2.04839272598466e-48	Cd34+ FC
Rbp1	1.34008742714299	0.926	0.516	5.58933986904727e-48	Cd34+ FC
Vcan	0.637337169763058	0.985	0.864	5.43318150414805e-46	Cd34+ FC
Col6a2	1.21511222729154	0.963	0.78	1.22212617578647e-45	Cd34+ FC
Penk	1.25743047864253	0.882	0.533	2.41686948298321e-45	Cd34+ FC
Apol9a	0.329342125809714	1	0.854	2.61539419218881e-44	Cd34+ FC
Mgp	2.52850956378464	0.897	0.595	3.18246692031551e-44	Cd34+ FC
Mmp3	1.26704001610592	0.993	0.887	4.81290113320208e-43	Cd34+ FC
Aox3	0.401295902550373	0.882	0.269	4.46349379431497e-42	Cd34+ FC
Dpt	1.13292415438389	0.941	0.639	1.49632396317325e-41	Cd34+ FC
Ociad2	0.291313907390369	0.868	0.387	4.85698939959239e-41	Cd34+ FC
Timp1	0.931014363939964	1	0.962	7.05574328243112e-41	Cd34+ FC
Ogn	1.32956598494121	0.882	0.498	1.28665629433826e-40	Cd34+ FC
Rnase4	0.90808635716479	0.941	0.766	5.31056015676801e-40	Cd34+ FC
Col3a1	1.04634531668065	1	0.95	1.72418626843168e-39	Cd34+ FC
Galnt15	0.596791431798602	0.897	0.578	9.35382265652935e-38	Cd34+ FC
Rspo3	0.954127983778694	0.868	0.596	4.98860082376698e-37	Cd34+ FC
Hacd4	0.336785902341393	0.934	0.572	9.82383464007424e-36	Cd34+ FC
Pdpn	0.805051357515515	0.912	0.747	1.62776835306801e-35	Cd34+ FC
Lgi3	0.461066814919991	0.831	0.451	7.3113366213849e-35	Cd34+ FC
Apod	1.29185911513091	0.941	0.884	9.67889483177319e-35	Cd34+ FC
Ftl1	0.648191926796086	1	0.999	1.79728209165748e-34	Cd34+ FC
S100a6	0.880817002904768	0.993	0.995	2.49105203660589e-34	Cd34+ FC
Mmp2	0.994160408024891	0.919	0.627	3.07825811372023e-34	Cd34+ FC
Pcolce	0.7722326618612	0.985	0.945	3.20855821190154e-32	Cd34+ FC
Layn	0.361155816486021	1	0.673	3.47604018293092e-32	Cd34+ FC
Wisp2	0.440481071734734	0.882	0.619	4.36663447729873e-32	Cd34+ FC
Emilin2	0.574257938865247	0.816	0.683	1.81263682306242e-31	Cd34+ FC
Cadm3	1.02963028205358	0.801	0.59	2.5309817313853e-31	Cd34+ FC
Celf2	0.778264301020217	0.956	0.634	1.63643349318584e-30	Cd34+ FC
Cd248	1.00703211887519	1	0.875	1.72900623395614e-30	Cd34+ FC
Rgs10	0.314260839560269	0.853	0.644	4.34669837178407e-30	Cd34+ FC
Ebf1	0.616159834943081	0.912	0.722	2.1049392871528e-29	Cd34+ FC
Prss23	0.955155485247881	0.89	0.574	7.77859558043388e-29	Cd34+ FC
Fndc1	0.620103949682271	0.875	0.735	9.19913251870228e-29	Cd34+ FC
Col8a1	0.35071712678111	0.846	0.659	1.49364678912667e-28	Cd34+ FC
Thbs3	0.36230940886916	0.882	0.59	1.40634962946965e-27	Cd34+ FC
Mgll	0.661283936824687	0.86	0.621	1.64303453820269e-27	Cd34+ FC
Ildr2	0.690301870566604	0.838	0.578	2.9646220687507e-27	Cd34+ FC
Ndn	0.571670170266241	0.912	0.594	4.55465145407924e-27	Cd34+ FC
Qpct	0.264992409936042	0.838	0.677	9.76664244042285e-27	Cd34+ FC
Tnfrsf11b	0.259322443162621	0.801	0.39	1.10536307345394e-26	Cd34+ FC
Anxa4	0.411933320868715	0.985	0.794	2.76145509934131e-26	Cd34+ FC
Dnm1	0.34529629718472	0.853	0.538	3.36932575946559e-26	Cd34+ FC
Dpep1	0.859692342073247	0.801	0.446	3.67591626090687e-26	Cd34+ FC
Gas1	1.17364481721069	0.868	0.553	5.30095401411254e-26	Cd34+ FC
Fmo1	0.439152603804249	0.809	0.377	1.06219721684289e-25	Cd34+ FC
Scd1	0.297614132287372	0.809	0.671	7.41502500242435e-25	Cd34+ FC
Rhou	0.339212857905159	0.949	0.663	1.28179621035847e-24	Cd34+ FC
Asap3	0.251065642222665	0.926	0.761	1.66628919551879e-24	Cd34+ FC
Plp2	0.346610517542775	0.949	0.777	2.03685889478186e-24	Cd34+ FC
Flrt2	0.72560074664143	0.794	0.55	2.61863009705659e-24	Cd34+ FC
Npr1	0.572211588749285	0.809	0.722	3.38456902577208e-24	Cd34+ FC
Pla1a	0.751629191685146	1	0.963	4.53328691568256e-24	Cd34+ FC
Fgf7	0.590277362362939	0.801	0.574	5.42250275997025e-24	Cd34+ FC
Hp	0.308028322323825	0.824	0.545	5.98009719242722e-24	Cd34+ FC
Myh10	0.742074171523828	0.787	0.528	7.80695704622255e-24	Cd34+ FC
Sema3c	0.57719549651884	0.787	0.598	2.87214356013226e-23	Cd34+ FC
Mfap5	0.938650828121055	0.801	0.618	5.26477223026527e-23	Cd34+ FC
Lgals3	0.653716896261955	0.846	0.908	5.81901856518104e-23	Cd34+ FC
Lgi2	0.539983215103615	0.809	0.695	7.05021984974219e-23	Cd34+ FC
Pid1	0.82535893128244	0.787	0.539	7.36274783950878e-23	Cd34+ FC
Slit2	0.56862423645263	0.831	0.603	1.38661548878811e-22	Cd34+ FC
Por	0.534629315046546	0.985	0.77	1.40392132652165e-22	Cd34+ FC
Apbb1ip	0.332222681705256	0.868	0.597	1.44997117412405e-22	Cd34+ FC
Fmo2	0.942655216431699	0.779	0.553	1.68083471729514e-22	Cd34+ FC
Tmem43	0.314139032610443	0.963	0.755	3.78222644318314e-22	Cd34+ FC
Plxdc2	0.832463673396125	0.801	0.539	4.54071293056071e-22	Cd34+ FC
Postn	0.469720209273842	0.86	0.562	5.1730238966765e-22	Cd34+ FC
Mmp19	0.548621538857921	0.993	0.853	7.38954124671158e-22	Cd34+ FC
Steap3	0.456028467780734	0.794	0.575	7.86697694148505e-22	Cd34+ FC
Gda	0.559221608578147	0.838	0.652	9.44724709624531e-22	Cd34+ FC
Xdh	0.587509665417076	0.993	0.96	1.18920116142562e-21	Cd34+ FC
Ar	0.833818292251635	0.809	0.634	1.59215141521772e-21	Cd34+ FC
Fbln1	1.17583858633189	0.794	0.673	4.33587155879357e-21	Cd34+ FC
Lgals1	0.565992140681189	1	1	6.11574633172931e-21	Cd34+ FC
Ltbp1	0.462081906981658	1	0.917	7.98424934836475e-21	Cd34+ FC

## Sheet: top100DEGs Ly6c1+Hmox1+C1q+FC
gene	avg_logFC	pct.1	pct.2	p_val_adj	subset_ID
Fcer1g	1.4669477991224	1	0.86	0	Ly6c1+Hmox1+C1q+ FC
C1qb	1.38835571252385	0.999	0.899	0	Ly6c1+Hmox1+C1q+ FC
C1qa	1.38378160970737	0.995	0.894	0	Ly6c1+Hmox1+C1q+ FC
C1qc	1.29204212429333	0.996	0.861	0	Ly6c1+Hmox1+C1q+ FC
Cd52	1.29152024398541	0.99	0.908	0	Ly6c1+Hmox1+C1q+ FC
Wfdc17	0.984183586912843	0.995	0.882	0	Ly6c1+Hmox1+C1q+ FC
Cd5l	0.799898497846308	0.996	0.804	0	Ly6c1+Hmox1+C1q+ FC
Ms4a6c	0.267752762561983	0.986	0.715	2.05777490895163e-283	Ly6c1+Hmox1+C1q+ FC
Tyrobp	1.09073584904374	0.985	0.794	2.52271443503755e-283	Ly6c1+Hmox1+C1q+ FC
Fcgr4	0.359367796995906	0.959	0.642	1.12666911001648e-268	Ly6c1+Hmox1+C1q+ FC
Cfp	0.390149889750603	0.97	0.675	1.00185507209592e-266	Ly6c1+Hmox1+C1q+ FC
Lgals3	0.924280478795489	0.996	0.904	1.67336497128785e-265	Ly6c1+Hmox1+C1q+ FC
Laptm5	0.663270723033953	0.96	0.736	8.38103360935375e-258	Ly6c1+Hmox1+C1q+ FC
Cd68	0.444445802497251	0.96	0.756	4.77479455759542e-236	Ly6c1+Hmox1+C1q+ FC
Bin2	0.306675782013065	0.91	0.614	7.04675239544832e-216	Ly6c1+Hmox1+C1q+ FC
Rac2	0.5023053692843	0.947	0.651	1.1350086774536e-214	Ly6c1+Hmox1+C1q+ FC
Slpi	0.91166440075281	0.925	0.831	3.3201244297536e-214	Ly6c1+Hmox1+C1q+ FC
Clec4n	0.330183334462185	0.915	0.666	1.44303330750772e-203	Ly6c1+Hmox1+C1q+ FC
Aif1	0.68218298841845	0.978	0.767	1.72973495811507e-186	Ly6c1+Hmox1+C1q+ FC
Acp5	0.283127355091362	0.925	0.654	1.31684430850827e-175	Ly6c1+Hmox1+C1q+ FC
Spic	0.545783236999428	0.982	0.794	1.71444667347062e-170	Ly6c1+Hmox1+C1q+ FC
Tmsb4x	0.534410310598681	1	1	1.27393146029025e-154	Ly6c1+Hmox1+C1q+ FC
Il18	0.27095693108172	0.892	0.678	2.70520186982242e-150	Ly6c1+Hmox1+C1q+ FC
Ptpn18	0.356427073420421	0.93	0.787	3.5021105658406e-140	Ly6c1+Hmox1+C1q+ FC
Spi1	0.338360397221198	0.86	0.728	3.8093031781015e-139	Ly6c1+Hmox1+C1q+ FC
Lst1	0.662054552031056	0.977	0.905	4.40830244578516e-134	Ly6c1+Hmox1+C1q+ FC
Ptpn6	0.33263029312309	0.894	0.634	2.57478234203454e-123	Ly6c1+Hmox1+C1q+ FC
Hcls1	0.25653270463952	0.871	0.73	2.54760316764172e-120	Ly6c1+Hmox1+C1q+ FC
Ucp2	0.731266837928641	0.963	0.802	6.59489848027423e-120	Ly6c1+Hmox1+C1q+ FC
Coro1a	0.419115778824237	0.883	0.689	6.3812504931735e-118	Ly6c1+Hmox1+C1q+ FC
Gdpd2	0.761375075368177	0.982	0.831	1.02073946563035e-117	Ly6c1+Hmox1+C1q+ FC
Tspan13	0.273473336220626	0.803	0.576	2.71633310381199e-117	Ly6c1+Hmox1+C1q+ FC
Hmox1	0.982131547376332	0.985	0.867	2.64915201709608e-116	Ly6c1+Hmox1+C1q+ FC
Fcna	0.42462612824538	0.817	0.674	2.03142493744474e-113	Ly6c1+Hmox1+C1q+ FC
Slc40a1	0.813639244763902	0.939	0.713	3.971447389545e-111	Ly6c1+Hmox1+C1q+ FC
Clic5	0.654940839300689	0.982	0.835	1.5106349354665e-108	Ly6c1+Hmox1+C1q+ FC
Fyb	0.291618517236059	0.893	0.727	4.37210861911695e-108	Ly6c1+Hmox1+C1q+ FC
Clca3a1	0.659933761592441	0.99	0.844	2.06885147414608e-107	Ly6c1+Hmox1+C1q+ FC
Cadm4	0.543643925444763	0.997	0.92	1.40119822814959e-102	Ly6c1+Hmox1+C1q+ FC
Ly6c1	0.797066726888669	1	0.995	3.11436263926099e-102	Ly6c1+Hmox1+C1q+ FC
Cxcl12	0.570225224963063	0.986	0.967	5.38463288858773e-101	Ly6c1+Hmox1+C1q+ FC
Tcf21	0.716798166484182	0.946	0.772	1.08632371695626e-100	Ly6c1+Hmox1+C1q+ FC
Hs6st2	0.576352400562462	0.972	0.772	1.55989527222762e-99	Ly6c1+Hmox1+C1q+ FC
Cd36	0.667117649725075	0.937	0.833	3.09222610223364e-97	Ly6c1+Hmox1+C1q+ FC
Ftl1	0.572811716723357	1	0.999	1.8009321597483e-95	Ly6c1+Hmox1+C1q+ FC
Ass1	0.305048727649025	0.957	0.817	9.19558465301776e-95	Ly6c1+Hmox1+C1q+ FC
Lcp1	0.293292352195023	0.916	0.707	1.80641773669817e-90	Ly6c1+Hmox1+C1q+ FC
Tmsb10	0.467354949644141	1	0.997	8.99793119040599e-90	Ly6c1+Hmox1+C1q+ FC
Nr1h3	0.34075456905347	0.914	0.68	1.07824406487842e-86	Ly6c1+Hmox1+C1q+ FC
Coch	0.536330287365491	0.996	0.951	1.10254383768536e-85	Ly6c1+Hmox1+C1q+ FC
Npnt	0.549313982742325	0.994	0.914	6.74634449736706e-83	Ly6c1+Hmox1+C1q+ FC
Ramp2	0.559810574245367	0.987	0.865	2.81159719379707e-82	Ly6c1+Hmox1+C1q+ FC
Ptprc	0.316461976813402	0.759	0.485	6.97603325147078e-81	Ly6c1+Hmox1+C1q+ FC
Gpx3	0.60644518894642	0.996	0.943	3.03468755638686e-80	Ly6c1+Hmox1+C1q+ FC
Ly6d	0.383163663824185	0.835	0.515	1.36604594269299e-79	Ly6c1+Hmox1+C1q+ FC
Wt1	0.529729725962453	0.932	0.862	1.5498289680026e-79	Ly6c1+Hmox1+C1q+ FC
Gja1	0.557897533488274	0.939	0.83	5.40590849149277e-77	Ly6c1+Hmox1+C1q+ FC
Bcl2a1b	0.256018244017215	0.773	0.609	1.03048426719422e-75	Ly6c1+Hmox1+C1q+ FC
Ifi208	0.287080217383844	0.981	0.977	2.36710045869168e-75	Ly6c1+Hmox1+C1q+ FC
Frzb	0.547228097548207	0.981	0.927	2.8280722975291e-74	Ly6c1+Hmox1+C1q+ FC
Gdf6	0.546563082837379	0.86	0.715	4.42293624939674e-73	Ly6c1+Hmox1+C1q+ FC
Hsd11b1	0.584030119928775	0.918	0.791	1.52817497965179e-72	Ly6c1+Hmox1+C1q+ FC
Plekha6	0.511123477043528	0.912	0.783	2.08919026055842e-72	Ly6c1+Hmox1+C1q+ FC
Emp1	0.345611993869764	0.995	0.919	4.05126922808928e-71	Ly6c1+Hmox1+C1q+ FC
Kazald1	0.441988735046817	0.95	0.773	4.5830874515967e-71	Ly6c1+Hmox1+C1q+ FC
Tns3	0.450216185867714	0.986	0.934	4.10432038207607e-70	Ly6c1+Hmox1+C1q+ FC
Hmcn1	0.49432480683923	0.936	0.753	4.91552038325935e-70	Ly6c1+Hmox1+C1q+ FC
Gsta3	0.445242292066225	0.919	0.706	1.63708507260227e-69	Ly6c1+Hmox1+C1q+ FC
Oas1a	0.251780481757823	1	0.996	1.18675750827248e-68	Ly6c1+Hmox1+C1q+ FC
Sfrp1	0.618351014101483	0.964	0.934	1.62015400823186e-67	Ly6c1+Hmox1+C1q+ FC
Tnxb	0.427652985166105	0.976	0.91	9.04449256071291e-67	Ly6c1+Hmox1+C1q+ FC
Prex2	0.488254825370334	0.883	0.742	1.14030950958139e-66	Ly6c1+Hmox1+C1q+ FC
Rbms1	0.46443148962057	0.959	0.893	2.10589914819086e-65	Ly6c1+Hmox1+C1q+ FC
Ifi206	0.256913863475372	1	0.997	2.16769529214685e-65	Ly6c1+Hmox1+C1q+ FC
Ifit3b	0.347805056358947	1	0.999	2.9088657284465e-64	Ly6c1+Hmox1+C1q+ FC
Slc29a1	0.491769890232988	0.933	0.834	1.04196592861193e-63	Ly6c1+Hmox1+C1q+ FC
Cndp2	0.36533430984134	0.97	0.876	7.53934699086728e-63	Ly6c1+Hmox1+C1q+ FC
Blvrb	0.538548575452406	0.991	0.94	1.44567633787494e-62	Ly6c1+Hmox1+C1q+ FC
Prdx1	0.374764180247519	1	0.986	4.06373085969278e-61	Ly6c1+Hmox1+C1q+ FC
Camk2n1	0.527144754914634	0.912	0.782	1.1955910818332e-59	Ly6c1+Hmox1+C1q+ FC
Svep1	0.484759419599425	0.899	0.752	2.06916835163839e-59	Ly6c1+Hmox1+C1q+ FC
Lhfp	0.378548815824932	1	0.965	5.95200634707536e-59	Ly6c1+Hmox1+C1q+ FC
Il18bp	0.264879086655563	1	0.984	1.07439352007534e-58	Ly6c1+Hmox1+C1q+ FC
Plpp1	0.472186223257804	0.968	0.875	1.73278223443046e-58	Ly6c1+Hmox1+C1q+ FC
Pik3r1	0.388075106489876	0.977	0.88	3.09952434442894e-57	Ly6c1+Hmox1+C1q+ FC
Ets1	0.377547489006356	0.955	0.857	2.16957362426291e-56	Ly6c1+Hmox1+C1q+ FC
Ifitm2	0.304909127918144	1	1	2.22609247111362e-53	Ly6c1+Hmox1+C1q+ FC
Sorbs2	0.418268544569529	0.955	0.864	3.02386156261752e-52	Ly6c1+Hmox1+C1q+ FC
Timp3	0.457366851048849	0.99	0.956	7.21852455614099e-52	Ly6c1+Hmox1+C1q+ FC
Selenop	0.432319267714429	0.933	0.828	7.91299742191538e-52	Ly6c1+Hmox1+C1q+ FC
Vegfa	0.377219417048373	0.943	0.839	1.94805408179004e-51	Ly6c1+Hmox1+C1q+ FC
Myh9	0.383346800234895	0.981	0.976	3.27199409364893e-51	Ly6c1+Hmox1+C1q+ FC
S100a6	0.355860611434744	1	0.995	7.07284214185425e-51	Ly6c1+Hmox1+C1q+ FC
P2ry14	0.442104693895406	0.893	0.828	7.16711761501455e-51	Ly6c1+Hmox1+C1q+ FC
Tlx1	0.376155421291537	0.963	0.889	2.32991924707879e-50	Ly6c1+Hmox1+C1q+ FC
Prdx6	0.434002554766343	0.961	0.879	3.41330575608038e-50	Ly6c1+Hmox1+C1q+ FC
Adgre5	0.390777753284959	0.925	0.809	4.4730443807771e-50	Ly6c1+Hmox1+C1q+ FC
Nr2f2	0.367305822222644	0.988	0.95	7.70002083797547e-50	Ly6c1+Hmox1+C1q+ FC
Nid1	0.385859518000074	0.978	0.929	1.04628547456307e-48	Ly6c1+Hmox1+C1q+ FC
Cd81	0.340448972023218	0.991	0.955	9.46185669176804e-48	Ly6c1+Hmox1+C1q+ FC

## Sheet: top100DEGs Ly6c1+Hmox1+C1q-FC
gene	avg_logFC	pct.1	pct.2	p_val_adj	subset_ID
Rsad2	0.490772231203502	1	0.994	0	Ly6c1+Hmox1+C1q- FC
Gdf15	1.0634926952843	0.984	0.875	6.10432620345157e-278	Ly6c1+Hmox1+C1q- FC
Gdpd2	0.760658255183772	0.997	0.817	4.44381651273355e-237	Ly6c1+Hmox1+C1q- FC
Cadm4	0.59711685564293	0.999	0.913	3.13732612182779e-236	Ly6c1+Hmox1+C1q- FC
Jun	0.677093824301294	1	0.993	7.52953617812733e-230	Ly6c1+Hmox1+C1q- FC
Ifi206	0.430048980271851	1	0.997	3.24053405495694e-228	Ly6c1+Hmox1+C1q- FC
Ly6c1	0.764434089662068	1	0.995	6.89787849019873e-224	Ly6c1+Hmox1+C1q- FC
Hspa1a	0.730765859394272	0.997	0.979	2.26994541717045e-218	Ly6c1+Hmox1+C1q- FC
Clca3a1	0.657202334621833	0.996	0.831	3.43560739431328e-213	Ly6c1+Hmox1+C1q- FC
Ier2	0.817786980447259	0.987	0.91	3.34275307651126e-204	Ly6c1+Hmox1+C1q- FC
Hsp90aa1	0.759446482080689	1	0.997	6.38638242396734e-204	Ly6c1+Hmox1+C1q- FC
Tcf21	0.642834234258915	0.969	0.754	5.32567267213484e-202	Ly6c1+Hmox1+C1q- FC
Wt1	0.618682859430737	0.955	0.854	1.10365395016635e-201	Ly6c1+Hmox1+C1q- FC
Frzb	0.611270472830551	0.997	0.921	4.40088383018404e-198	Ly6c1+Hmox1+C1q- FC
Hsp90ab1	0.438118523699411	1	1	1.8252784106196e-195	Ly6c1+Hmox1+C1q- FC
Hsd11b1	0.738616684755981	0.946	0.777	5.22358464707938e-192	Ly6c1+Hmox1+C1q- FC
Npnt	0.64691607725823	0.988	0.908	5.88222980831838e-192	Ly6c1+Hmox1+C1q- FC
Ifitm2	0.454513853218096	1	1	1.52511888746652e-191	Ly6c1+Hmox1+C1q- FC
Hs6st2	0.567266251159179	0.98	0.754	1.02764789916187e-189	Ly6c1+Hmox1+C1q- FC
Hspa8	0.412756337792282	1	1	2.73096784150879e-188	Ly6c1+Hmox1+C1q- FC
Cd36	0.555499225575173	0.962	0.822	2.7952275319521e-186	Ly6c1+Hmox1+C1q- FC
Ifi208	0.343967874770296	0.992	0.975	5.75080682826397e-183	Ly6c1+Hmox1+C1q- FC
Clic5	0.59128364555381	0.975	0.823	6.36849524541045e-181	Ly6c1+Hmox1+C1q- FC
Hspa1b	0.603531680700844	0.992	0.963	4.95878882832313e-175	Ly6c1+Hmox1+C1q- FC
Lhfp	0.481712599375194	0.997	0.962	8.8254492842415e-175	Ly6c1+Hmox1+C1q- FC
Egr1	0.580064000924463	0.996	0.969	1.50151047293673e-172	Ly6c1+Hmox1+C1q- FC
Cxcl12	0.523090798699028	0.999	0.964	3.05511916666016e-171	Ly6c1+Hmox1+C1q- FC
Ramp2	0.473098257197993	0.988	0.855	8.87222754321394e-168	Ly6c1+Hmox1+C1q- FC
Tmsb4x	0.373146710586424	1	1	2.63538152310006e-166	Ly6c1+Hmox1+C1q- FC
Oas1a	0.273382652488861	1	0.996	1.00436514115423e-165	Ly6c1+Hmox1+C1q- FC
Angptl2	0.47056195246776	0.992	0.794	2.16105431808817e-164	Ly6c1+Hmox1+C1q- FC
Tinagl1	0.574116950496235	1	0.965	3.13144016292737e-164	Ly6c1+Hmox1+C1q- FC
Tnxb	0.456118914871191	0.986	0.903	6.05292419619915e-159	Ly6c1+Hmox1+C1q- FC
Gsta3	0.504415308295292	0.93	0.687	7.50940582469436e-159	Ly6c1+Hmox1+C1q- FC
Tmsb10	0.453474446217965	1	0.997	4.07544584317448e-158	Ly6c1+Hmox1+C1q- FC
Gbp4	0.316772686628031	1	0.987	5.76868108843209e-154	Ly6c1+Hmox1+C1q- FC
Mt1	0.907025904362309	0.984	0.91	5.649289677804e-153	Ly6c1+Hmox1+C1q- FC
Sdc4	0.681505136946134	1	0.97	2.16696556108657e-150	Ly6c1+Hmox1+C1q- FC
Mt2	0.372944588998913	0.967	0.821	4.22555601045697e-148	Ly6c1+Hmox1+C1q- FC
Emp1	0.325218401323303	0.992	0.913	2.64476008109973e-146	Ly6c1+Hmox1+C1q- FC
Csf1	0.441965388339848	0.988	0.932	3.54764687041543e-144	Ly6c1+Hmox1+C1q- FC
Timp3	0.589798659179984	0.996	0.952	1.76469115222953e-142	Ly6c1+Hmox1+C1q- FC
Hmox1	0.640685170337194	0.953	0.861	7.55598377966666e-142	Ly6c1+Hmox1+C1q- FC
Col4a2	0.45941115278306	1	0.967	5.61527169663169e-141	Ly6c1+Hmox1+C1q- FC
Camk2n1	0.50956917235895	0.941	0.768	2.58559768189989e-139	Ly6c1+Hmox1+C1q- FC
Col4a1	0.446851020928208	0.999	0.979	3.65737102734977e-139	Ly6c1+Hmox1+C1q- FC
Plekha6	0.476823494096658	0.916	0.772	4.34953729532763e-139	Ly6c1+Hmox1+C1q- FC
Ets1	0.428683608414838	0.964	0.848	6.86355013840853e-139	Ly6c1+Hmox1+C1q- FC
Kazald1	0.435006977728537	0.972	0.755	1.82691785740524e-138	Ly6c1+Hmox1+C1q- FC
Slc9a3r2	0.45912756785605	0.969	0.849	7.39605038932131e-137	Ly6c1+Hmox1+C1q- FC
Sema3g	0.252770795428672	0.861	0.757	1.65647454274759e-134	Ly6c1+Hmox1+C1q- FC
Phlda1	0.975748320214068	0.959	0.835	2.3795652771896e-134	Ly6c1+Hmox1+C1q- FC
Fermt2	0.450938734703612	0.987	0.93	1.35366183072172e-133	Ly6c1+Hmox1+C1q- FC
Alad	0.314356095875993	0.979	0.857	1.9209282885191e-133	Ly6c1+Hmox1+C1q- FC
Gja1	0.492174147205961	0.955	0.819	2.42769608936301e-133	Ly6c1+Hmox1+C1q- FC
Dnajb1	0.642144019976159	0.993	0.965	6.30750364417194e-133	Ly6c1+Hmox1+C1q- FC
Rcan1	0.510755551103472	0.919	0.774	1.45614792376026e-132	Ly6c1+Hmox1+C1q- FC
Ifit3b	0.358125244609694	1	0.999	7.3246620182085e-132	Ly6c1+Hmox1+C1q- FC
Fam198b	0.287366389802006	0.88	0.769	1.92931004340667e-130	Ly6c1+Hmox1+C1q- FC
S100a6	0.420482336481169	1	0.995	5.51052078090676e-129	Ly6c1+Hmox1+C1q- FC
Akap12	0.47882810065354	0.975	0.874	2.03866038141081e-127	Ly6c1+Hmox1+C1q- FC
Ubc	0.439778798450325	1	0.999	4.2581611951238e-127	Ly6c1+Hmox1+C1q- FC
Rasgrp2	0.440375139899768	0.982	0.884	8.83273597352642e-127	Ly6c1+Hmox1+C1q- FC
Hmcn1	0.422819309552221	0.934	0.738	7.36592771821071e-126	Ly6c1+Hmox1+C1q- FC
Gpx3	0.487079199894632	0.995	0.939	1.31809683085496e-125	Ly6c1+Hmox1+C1q- FC
Sectm1a	0.495309147335681	0.87	0.741	2.12582155730091e-124	Ly6c1+Hmox1+C1q- FC
Jund	0.449862432875221	1	0.991	4.835163603504e-124	Ly6c1+Hmox1+C1q- FC
Sfrp1	0.508354460564357	0.981	0.929	4.86617969732859e-123	Ly6c1+Hmox1+C1q- FC
Tlx1	0.398291115061775	0.967	0.882	4.75504301885756e-122	Ly6c1+Hmox1+C1q- FC
Dnaja1	0.602569662780915	0.998	0.995	1.71232106262893e-121	Ly6c1+Hmox1+C1q- FC
Slc5a3	0.522627208753982	0.943	0.773	2.1344118733574e-121	Ly6c1+Hmox1+C1q- FC
Sbno2	0.561986288817453	0.99	0.897	1.07103754225483e-120	Ly6c1+Hmox1+C1q- FC
Adgre5	0.441296192368004	0.935	0.799	2.24634518337878e-120	Ly6c1+Hmox1+C1q- FC
Junb	0.452456304979454	0.998	0.963	1.71051615905055e-118	Ly6c1+Hmox1+C1q- FC
Fosb	0.636555403612799	0.973	0.905	5.20382896597744e-118	Ly6c1+Hmox1+C1q- FC
Btg2	0.480840437846583	0.982	0.905	7.07691588750166e-118	Ly6c1+Hmox1+C1q- FC
Rhob	0.48071977616857	0.977	0.944	1.69265855088914e-116	Ly6c1+Hmox1+C1q- FC
Eps8	0.374012525182928	0.945	0.861	3.01967834844308e-116	Ly6c1+Hmox1+C1q- FC
Gdf6	0.456479223575029	0.863	0.702	3.77763562691632e-116	Ly6c1+Hmox1+C1q- FC
Pik3r1	0.366157422166164	0.979	0.872	4.64647247014613e-115	Ly6c1+Hmox1+C1q- FC
Sat1	0.738659732019228	0.94	0.861	1.86232432995749e-114	Ly6c1+Hmox1+C1q- FC
Myadm	0.423033471054933	0.953	0.821	2.88416975889008e-113	Ly6c1+Hmox1+C1q- FC
Angptl4	0.572562510366798	0.97	0.96	1.6083189292188e-112	Ly6c1+Hmox1+C1q- FC
S100a10	0.448519470958129	0.995	0.968	2.1459677335393e-112	Ly6c1+Hmox1+C1q- FC
P2ry14	0.445786381525491	0.909	0.821	2.85636873308056e-111	Ly6c1+Hmox1+C1q- FC
Shroom3	0.423320858681313	0.918	0.787	8.61656408563309e-110	Ly6c1+Hmox1+C1q- FC
Id1	0.596240737830682	0.894	0.74	4.26025505885044e-109	Ly6c1+Hmox1+C1q- FC
Coch	0.439226799075578	1	0.947	3.2833376847147e-108	Ly6c1+Hmox1+C1q- FC
Tns3	0.391738772956911	0.991	0.929	4.68359664241609e-108	Ly6c1+Hmox1+C1q- FC
Nkd1	0.448238579099273	0.918	0.789	3.2842973857475e-107	Ly6c1+Hmox1+C1q- FC
Ifit1	0.335080266181771	1	1	1.18767259059887e-104	Ly6c1+Hmox1+C1q- FC
Rdh10	0.435971928296575	0.967	0.889	3.60638398811887e-104	Ly6c1+Hmox1+C1q- FC
Xdh	0.270422454259282	0.988	0.957	2.13756054439169e-103	Ly6c1+Hmox1+C1q- FC
Nid1	0.366676929202316	0.976	0.925	8.0212614910449e-103	Ly6c1+Hmox1+C1q- FC
Dusp1	0.512668120420511	0.988	0.951	4.82686478040862e-102	Ly6c1+Hmox1+C1q- FC
Anxa2	0.369072025554455	1	0.984	1.99920164855206e-101	Ly6c1+Hmox1+C1q- FC
Tnfaip8	0.432059175218605	0.953	0.847	5.54295007648032e-101	Ly6c1+Hmox1+C1q- FC
Plvap	0.456555343253154	0.982	0.897	1.52437351694725e-100	Ly6c1+Hmox1+C1q- FC
Cyp4b1	0.54352821986805	0.838	0.691	2.73165948875141e-100	Ly6c1+Hmox1+C1q- FC
Bcr	0.555946641462988	0.988	0.949	3.73380956080786e-100	Ly6c1+Hmox1+C1q- FC

## Sheet: top100DEGs Ly6c1+Hmox1-Ccl5hiFC
gene	avg_logFC	pct.1	pct.2	p_val_adj	subset_ID
Pla1a	0.397164684362219	1	0.963	1.01669115317694e-77	Ly6c1+Hmox1-Ccl5hi FC
Ifi206	0.623061865359939	1	0.997	6.88287629481487e-68	Ly6c1+Hmox1-Ccl5hi FC
Oasl1	0.318383033062337	1	0.987	1.6931729552677e-63	Ly6c1+Hmox1-Ccl5hi FC
Ccl5	1.68169681373462	1	1	2.30920404762426e-63	Ly6c1+Hmox1-Ccl5hi FC
Gbp4	0.788167367491724	1	0.988	2.26496482734471e-58	Ly6c1+Hmox1-Ccl5hi FC
Tmsb10	0.668763884115316	1	0.997	4.52746222921841e-57	Ly6c1+Hmox1-Ccl5hi FC
Ifit2	0.42605404469008	1	0.994	9.91423924031028e-51	Ly6c1+Hmox1-Ccl5hi FC
Ass1	0.360345191488364	0.978	0.82	1.94757315992212e-47	Ly6c1+Hmox1-Ccl5hi FC
Tinagl1	0.778963632130361	1	0.969	1.17993952932424e-35	Ly6c1+Hmox1-Ccl5hi FC
Il18bp	0.401862130595249	1	0.985	1.47522549837407e-35	Ly6c1+Hmox1-Ccl5hi FC
Vat1	0.460619500366133	1	0.878	2.64917887524264e-34	Ly6c1+Hmox1-Ccl5hi FC
Ly6c1	0.686020671587781	1	0.996	9.49915212987759e-33	Ly6c1+Hmox1-Ccl5hi FC
S100a6	0.537921606439332	1	0.995	1.35443253168668e-31	Ly6c1+Hmox1-Ccl5hi FC
Rnaset2b	0.251246530485929	0.935	0.754	5.31619181366353e-31	Ly6c1+Hmox1-Ccl5hi FC
Anxa2	0.571607799382437	0.996	0.986	1.62538151034954e-30	Ly6c1+Hmox1-Ccl5hi FC
Cadm4	0.479107559062947	1	0.921	6.76975434668156e-30	Ly6c1+Hmox1-Ccl5hi FC
Frzb	0.567128617040505	0.982	0.929	1.26217043805972e-29	Ly6c1+Hmox1-Ccl5hi FC
Ly6a	0.54985802423438	1	1	2.73981798563313e-29	Ly6c1+Hmox1-Ccl5hi FC
Ifi44	0.331388186400539	1	1	1.80158799391494e-25	Ly6c1+Hmox1-Ccl5hi FC
Tspan4	0.560235298529278	0.993	0.959	2.66819220670033e-25	Ly6c1+Hmox1-Ccl5hi FC
Hn1l	0.27611877405464	0.993	0.86	3.53131980457702e-25	Ly6c1+Hmox1-Ccl5hi FC
Ifi208	0.297169126530198	1	0.977	5.01686882056622e-25	Ly6c1+Hmox1-Ccl5hi FC
Plac8	0.65996385165693	1	0.994	2.9279857809092e-24	Ly6c1+Hmox1-Ccl5hi FC
Ifitm2	0.412093512150948	1	1	3.71574144721411e-24	Ly6c1+Hmox1-Ccl5hi FC
Hs6st2	0.455567630526494	0.946	0.777	1.63565673678738e-23	Ly6c1+Hmox1-Ccl5hi FC
Trim25	0.33236451190978	0.996	0.961	1.43210502690597e-22	Ly6c1+Hmox1-Ccl5hi FC
Tmsb4x	0.312734405532082	1	1	1.67265608136915e-22	Ly6c1+Hmox1-Ccl5hi FC
Coch	0.408565146865829	1	0.952	5.72588926932348e-22	Ly6c1+Hmox1-Ccl5hi FC
Emp1	0.296678319406223	1	0.921	7.17722165025372e-22	Ly6c1+Hmox1-Ccl5hi FC
Ifit1	0.546050620481048	1	1	1.18085917227947e-21	Ly6c1+Hmox1-Ccl5hi FC
Cd36	0.47893285467831	0.903	0.836	3.01750947330002e-21	Ly6c1+Hmox1-Ccl5hi FC
Ifit3b	0.359725266819613	1	0.999	4.34380292741816e-21	Ly6c1+Hmox1-Ccl5hi FC
Wt1	0.418487370909839	0.935	0.864	1.7457243160217e-20	Ly6c1+Hmox1-Ccl5hi FC
Oasl2	0.465745873396858	1	1	3.52548974624724e-20	Ly6c1+Hmox1-Ccl5hi FC
Phf11b	0.261236632800233	1	0.99	1.58047548668772e-19	Ly6c1+Hmox1-Ccl5hi FC
Ramp2	0.388177614219145	0.982	0.868	1.76127321225459e-19	Ly6c1+Hmox1-Ccl5hi FC
Tspo	0.447464375328816	1	0.999	3.63550727696962e-19	Ly6c1+Hmox1-Ccl5hi FC
Lhfp	0.313388665371941	0.978	0.966	3.41152762851955e-18	Ly6c1+Hmox1-Ccl5hi FC
Clic5	0.442230183370599	0.906	0.839	3.6474203480443e-18	Ly6c1+Hmox1-Ccl5hi FC
Pomp	0.504277209779847	0.996	0.977	3.80025633425512e-18	Ly6c1+Hmox1-Ccl5hi FC
Rpsa	0.310391236238758	1	1	5.36019374692355e-18	Ly6c1+Hmox1-Ccl5hi FC
Psme2	0.500557321224156	1	0.989	6.49424426530749e-18	Ly6c1+Hmox1-Ccl5hi FC
Angptl2	0.386594424993042	0.982	0.814	9.03940053874319e-18	Ly6c1+Hmox1-Ccl5hi FC
G0s2	0.435979962698559	0.95	0.901	1.12016592953379e-17	Ly6c1+Hmox1-Ccl5hi FC
Xdh	0.383924201001679	0.996	0.96	1.74367749481193e-17	Ly6c1+Hmox1-Ccl5hi FC
Sectm1a	0.294722045840193	0.899	0.753	2.08989158880218e-17	Ly6c1+Hmox1-Ccl5hi FC
Nr2f2	0.343213062255703	0.982	0.951	4.46892615326051e-17	Ly6c1+Hmox1-Ccl5hi FC
Emp3	0.407877391639263	1	0.996	5.81743409034355e-17	Ly6c1+Hmox1-Ccl5hi FC
Lgals9	0.445355280217379	1	0.996	7.21851659149328e-17	Ly6c1+Hmox1-Ccl5hi FC
Tlx1	0.404150236682136	0.932	0.891	7.60219778923453e-17	Ly6c1+Hmox1-Ccl5hi FC
Rsad2	0.323674933639841	1	0.994	8.34586581621105e-17	Ly6c1+Hmox1-Ccl5hi FC
Fam26f	0.27115910020489	0.989	0.932	9.4794899297846e-17	Ly6c1+Hmox1-Ccl5hi FC
Chst1	0.516952239989458	0.888	0.795	1.04524857805294e-16	Ly6c1+Hmox1-Ccl5hi FC
Cndp2	0.316692607843733	0.975	0.878	2.56201856077533e-16	Ly6c1+Hmox1-Ccl5hi FC
Rdh10	0.392285345421874	0.924	0.898	2.98861847216934e-16	Ly6c1+Hmox1-Ccl5hi FC
Tpm4	0.410928689254143	1	0.986	3.33345442641789e-16	Ly6c1+Hmox1-Ccl5hi FC
Timp2	0.319001949116405	0.964	0.971	6.04648431112141e-16	Ly6c1+Hmox1-Ccl5hi FC
Herc6	0.260795503206714	1	0.993	9.02956030983465e-16	Ly6c1+Hmox1-Ccl5hi FC
Clca3a1	0.344327756748978	0.978	0.848	1.31380080693173e-15	Ly6c1+Hmox1-Ccl5hi FC
Mybbp1a	0.258491230397552	0.971	0.844	7.71908690323957e-15	Ly6c1+Hmox1-Ccl5hi FC
Hspa5	0.345963632966868	1	0.997	1.17540406622443e-14	Ly6c1+Hmox1-Ccl5hi FC
Myl12a	0.394581029796293	0.993	0.955	1.41008460608751e-14	Ly6c1+Hmox1-Ccl5hi FC
Edf1	0.407267916833876	0.996	0.994	1.6763144977926e-14	Ly6c1+Hmox1-Ccl5hi FC
Pabpc1	0.5212663476761	0.996	0.954	2.99523502916937e-14	Ly6c1+Hmox1-Ccl5hi FC
Canx	0.408029142340133	1	0.977	4.40264035678453e-14	Ly6c1+Hmox1-Ccl5hi FC
Pgd	0.257471751522258	0.975	0.883	4.85456635902387e-14	Ly6c1+Hmox1-Ccl5hi FC
Slc29a1	0.373844056763151	0.892	0.837	8.58532518043521e-14	Ly6c1+Hmox1-Ccl5hi FC
Rps2	0.272813640450275	1	1	1.45071620204457e-13	Ly6c1+Hmox1-Ccl5hi FC
Slco3a1	0.482203770475237	0.996	0.954	1.59320613452416e-13	Ly6c1+Hmox1-Ccl5hi FC
Eif5a	0.403060907503911	1	0.995	1.78371711573397e-13	Ly6c1+Hmox1-Ccl5hi FC
Csf1	0.328887081926779	0.924	0.939	1.79577644524331e-13	Ly6c1+Hmox1-Ccl5hi FC
Eva1b	0.427189721557121	0.982	0.946	2.15178562309593e-13	Ly6c1+Hmox1-Ccl5hi FC
Tmbim6	0.318647156019032	1	0.971	2.16266031597671e-13	Ly6c1+Hmox1-Ccl5hi FC
Gdpd2	0.322566166672986	0.96	0.835	3.2442264496236e-13	Ly6c1+Hmox1-Ccl5hi FC
Unc93b1	0.305601774259229	0.975	0.875	3.33770288549949e-13	Ly6c1+Hmox1-Ccl5hi FC
Sssca1	0.270310384239856	0.942	0.837	3.88836060756877e-13	Ly6c1+Hmox1-Ccl5hi FC
Ms4a4d	0.346458322742392	1	0.961	5.00350420394287e-13	Ly6c1+Hmox1-Ccl5hi FC
Samd9l	0.371802300628571	0.996	0.982	6.19761666023398e-13	Ly6c1+Hmox1-Ccl5hi FC
Nrp2	0.377932496584259	0.91	0.787	8.21605378344973e-13	Ly6c1+Hmox1-Ccl5hi FC
Npnt	0.301374031327521	0.968	0.916	1.03137721361209e-12	Ly6c1+Hmox1-Ccl5hi FC
Serpinb1a	0.416661499541208	0.968	0.896	1.2479270871178e-12	Ly6c1+Hmox1-Ccl5hi FC
Rps17	0.400952533682442	1	0.99	2.45367915221758e-12	Ly6c1+Hmox1-Ccl5hi FC
Gja1	0.322445457091113	0.921	0.833	2.94528626090624e-12	Ly6c1+Hmox1-Ccl5hi FC
Gbp5	0.294565237872466	0.989	0.981	3.04232439282367e-12	Ly6c1+Hmox1-Ccl5hi FC
Alad	0.329572257237188	0.964	0.869	3.76667014596678e-12	Ly6c1+Hmox1-Ccl5hi FC
Gbp3	0.346591251238497	0.996	0.998	8.16385955305207e-12	Ly6c1+Hmox1-Ccl5hi FC
Acsl5	0.337619694423288	0.982	0.898	1.36827936499611e-11	Ly6c1+Hmox1-Ccl5hi FC
Rnf213	0.406094203783362	1	0.996	1.85237696963998e-11	Ly6c1+Hmox1-Ccl5hi FC
Ifih1	0.401399873320492	0.996	0.986	2.25214505935935e-11	Ly6c1+Hmox1-Ccl5hi FC
Tmem106a	0.275326977168947	0.989	0.9	2.41731478750188e-11	Ly6c1+Hmox1-Ccl5hi FC
Tcf21	0.390254931861804	0.885	0.776	5.16653435890022e-11	Ly6c1+Hmox1-Ccl5hi FC
Atp5g1	0.345546025215729	1	0.988	5.30891537421304e-11	Ly6c1+Hmox1-Ccl5hi FC
Cd151	0.372478133335718	0.993	0.932	5.32956836518192e-11	Ly6c1+Hmox1-Ccl5hi FC
Eng	0.391416664123351	1	0.983	6.7248214848827e-11	Ly6c1+Hmox1-Ccl5hi FC
Cdc42ep2	0.301133583522032	0.867	0.753	8.07614356965332e-11	Ly6c1+Hmox1-Ccl5hi FC
Trim30a	0.325375478870625	1	0.993	8.7302070405702e-11	Ly6c1+Hmox1-Ccl5hi FC
Psmb3	0.396858773062707	1	0.986	9.34958911041079e-11	Ly6c1+Hmox1-Ccl5hi FC
Prdx6	0.397863865759533	0.993	0.881	3.59597747214288e-10	Ly6c1+Hmox1-Ccl5hi FC
S100a10	0.377844827540206	0.989	0.97	5.26987726041225e-10	Ly6c1+Hmox1-Ccl5hi FC
Col4a2	0.290297298823791	1	0.97	5.6834446841933e-10	Ly6c1+Hmox1-Ccl5hi FC

[truncated: 1 more sheets: top100DEGs Ly6c1+Hmox1-Ccl5loFC]
