# Supplementary material for: Single-cell transcriptional profiling of splenic fibroblasts reveals subset-specific innate immune signatures in homeostasis and during viral infection
Source: Commun Biol. 2021 Dec 2;4:1355. doi: 10.1038/s42003-021-02882-9 (PMC8640036; doi:10.1038/s42003-021-02882-9)
Supplement: Supplementary file 5 — Supplementary Data 2 [file 42003_2021_2882_MOESM5_ESM.xlsx]

## Sheet: Violin Fig. 2b, 2e, 3a, 3h, 4a
Cell_ID	CellType	Bst1	Enpp2	Il33	Mfge8	Clu	Cxcl9	Cxcl12	Ccl19	Ccl21a	Cr2	Cxcl13	Madcam1	Ch25h	Tnfsf13b	Dpt	H2-Ab1	H2-Eb1	Cd74	Mcam	Notch3	Rgs5	Acta2	Myh11	Myl9	Lmod1	Mef2c	Ngf	Ntf3	Cd34	Igfbp6	Penk	Lum	Ptgis	Ly6c1	Wt1	Tcf21	Csf1	Cd36	Hs6st2	Clic5	Clca3a1	Coch	Hmox1	C1qa	Gdf15	Nr4a1	Nfkbia	Fosb
steady_state_11	Ly6c+|Hmox-Ccl5(lo)_steady	0.00106430371010773	-0.0619868079040513	0.116788686353086	1.15521324079627	0.0826550339129982	1.46151516134454	2.10469704675495	1.50526965596516	-0.0251429862225317	-0.00381886537722667	-0.486559249666993	0.0411119249082177	0.00748048308760647	-0.0580613827177453	0.784574769225419	0.0838563188277124	0.0366722377553887	0.205109920244849	0.0283705904209247	1.03004929112572	0.0208890795242231	3.60186436146821	0.108349157259596	1.18953285602391	0.0238217022163962	-0.0439662338797033	0.136765780773391	-0.00243771269426183	1.37095844714667e-05	0.749448249212969	0.0825839535552981	0.000556493439511736	0.00235465884644247	3.50928494021152	1.64861171109527	1.419046530487	1.58263764079401	0.97428114807407	1.50490224441842	2.00535171165504	0.884875720139853	3.64272788411437	0.359658169525719	-0.0354408043663599	1.2240820765964	-0.327419588451005	0.706894930974545	-0.00939922005423258
steady_state_12	Bst1+|Cr2+_steady	2.18639800416406	2.28695426484615	0.456239709817295	4.78281002993221	5.10847443786564	3.62580930557589	2.10806388559631	0.944531140972726	-0.580452683284666	2.32850111594514	4.65002366667608	1.57995617713431	-0.0890771280626459	0.40341701984156	0.0252391385780562	0.216379484395458	0.468783463349948	2.92229523321897	0.00988843681894479	0.42430836790882	-0.0041779682250043	1.58900483405513	1.05339283008658	0.848254744328769	0.0291472989494863	0.433191181133242	0.0192811596590824	-0.0477916069470431	2.75586161265126e-05	-0.0158808041600031	0.000326907146320767	-0.00814538209325656	0.0125013867571189	0.0147466900352547	0.407317934708387	0.575392806149411	0.993699511559363	0.784250594680873	1.48105779318883	0.4046083227917	0.543983901046506	3.99471805333036	1.12474969407305	0.00429833048840404	0.325372904033442	1.53389326418189	3.94307289544199	2.75048769958886
steady_state_13	Ly6c+|Hmox+C1q-_steady	0.0569394427408054	0.0821524103104571	0.00557985295487725	1.93162238646349	0.288428920549892	0.715455411917402	2.39223688065774	1.16610307652919	-0.209467419843709	0.00366775290205805	-0.148803227535167	-0.000923333261714042	0.00162584313068875	-0.156590667626159	0.000899472279814808	0.0231019011281862	0.15519366640368	0.144834547026265	-0.0345774306635723	0.704474076175745	-0.0025631711904325	3.02523890439034	0.669892525401788	1.92450087671828	-0.00523553739853757	0.620113201567035	0.0100903640886331	0.00903176627870699	1.47292933543281e-05	0.0152103645422833	0.00266675660687927	3.63128411337339e-06	0.0294156382523839	2.86564298025327	2.35745435112259	1.72422642043268	2.22789131056697	-0.440001582653701	1.9540816719658	2.43633935991003	1.36068967532992	3.44725618444623	1.16731508116437	0.0692995909313527	0.403156629621884	1.67010878338108	1.07772973427737	3.28042847900057
steady_state_14	Bst1+|Tnfsf13b+_steady	1.45639338268603	1.56504569265483	2.589810541108	4.35729505518709	4.38455435568043	4.1816242748517	2.11884199850188	3.1812084026833	1.56154123603261	0.0013365337905048	0.529746287817747	0.228567556461462	0.000477671122197073	1.20100389061977	1.48289936901205	1.31891074125774	1.23702791827337	2.84762747604701	0.00743920113462199	0.591057867642249	0.0515337033519709	2.26352152960488	1.28579587072545	1.34961739609132	0.00994142575631242	-0.193145457422666	0.298531499167146	-0.106927116301664	0.000225276808240211	-0.0162949983845663	0.0716849926355638	0.753688843655325	0.00588751999683738	1.80423754935333	0.0939236608404076	0.17872628249461	0.923088540239609	0.0641121826248839	0.0571998890959618	0.104441280905803	0.10543198033737	1.793325892936	0.164898434393565	-0.109620233050386	1.01124184590422	2.41265312765542	3.94934347664827	0.71581953959468
steady_state_15	Ly6c+|Hmox+C1q-_steady	0.0118358453467269	0.524622375470228	1.12264400837046	2.54866437691182	2.01468179818711	0.302449447721466	3.41979166471464	1.39344742649844	2.03075942941327	-0.00354348967737731	1.80617897363088	0.421675051046358	-0.0186116479569272	0.390429800935049	-0.0286926001174289	0.483107724277151	-0.0912486909947301	1.11035261252569	-0.00962031810350863	0.0768888282922986	0.0360319099165915	0.768902627748474	0.0363802568820612	1.32047176666094	0.00128114531476385	0.459224460022682	0.454197129722604	0.336612524995352	0.00489542083045216	0.387755581148396	-0.000737516559763163	-0.00187904991428793	-0.00212708391416585	3.5542714823595	0.787864888062744	1.9399496435245	1.90629379788565	1.13338401448595	1.30900621281156	1.41797319365647	2.61219956747192	4.32635846607053	1.10151196469699	0.502966315312838	1.98737463597941	0.89465723063987	2.58382727718389	1.6023282932864
steady_state_16	Bst1+|Cr2+_steady	2.22375446180026	2.0678406395605	1.61529647073611	5.13274155204973	5.37501243601215	5.61812404228892	1.61883236310807	1.65900483383182	4.0754628258838	0.613989692297211	3.8916932861084	1.32249033721249	0.0312672071664532	-0.0252598521560911	-0.065194340769205	0.41220791696176	0.395478641705963	2.90054055094863	-0.0259271375263014	0.0261011916138825	0.0131568281851835	0.0525696159568275	0.0379880073363976	0.179841299608008	0.0250448958068171	0.0252180861230003	-0.00226109732065125	-0.0604078438629232	-0.00210804702131774	0.0611566879066428	0.0130521336036946	0.00425365946954532	0.00130154898051207	0.453636010775951	-0.011083231763043	0.0272434378851596	0.675092483418848	0.000844885296920109	0.0741110630334107	-0.0527400290544466	0.593998971702945	2.44094508661662	-0.0420669871929738	-0.0290199966867805	0.0422659026965841	0.603167891078483	1.951105647236	0.0842446034081927
steady_state_18	Bst1+|Ch25h+_steady	1.12365340682044	2.17429101478731	1.4186930353628	4.470293440175	4.15364521781169	3.91687809672076	0.929241883912596	1.41998752477764	0.634302208738269	-0.0665437743233709	3.84649350025591	1.32417437586862	0.119598316415891	1.1486224119718	0.127109985539722	0.196972924657437	0.194673968681253	1.40200746931486	0.00943113115647839	0.0252790793704435	0.0768228157485481	1.63428943109322	0.768923716474335	1.02224802638458	0.0745552686162585	-0.00600336206747095	0.339681086983282	-0.546773653296135	0.000350748805593763	0.0287688035008022	0.000520362663757261	0.00370267799278243	0.00980707598646183	1.26157080305308	0.0148736231189303	0.0662677254735065	1.80444640952868	0.134866214481564	0.0247153711045397	0.0978710979684795	0.972166745499003	2.9475991017965	0.601492759362258	0.0864833621853945	1.13987283997726	1.32692446495669	3.80331278821141	1.41453606988609
steady_state_19	Bst1+|Ccl21a+_steady	1.39967849096816	1.86711346192734	1.58999413291432	4.11153225118442	4.36776342814304	6.13989197216599	2.02659796435136	3.69785868174514	4.62852689248765	-0.0435134047359503	3.3518646556538	1.36695189926933	-0.000131837459767167	0.8256783704308	0.604188900574611	0.834249913150576	0.618551289742828	1.12472429900761	-0.00938322583974513	0.458446406122457	0.691612312481046	1.94221576876036	1.14099677985048	1.1239353234184	-0.147469974524463	0.0969580895984808	0.9436024732528	0.529677018897329	-0.000751232154926977	0.00784767086083264	-0.00225675382318383	-0.0320624805660701	0.027236304883683	2.08230557861147	0.498231397798348	0.906197308330965	0.714470223776646	-0.134299075561364	1.15755814385822	1.26336008280624	2.21765527763495	2.8058711226356	0.780743050590157	0.0582944082767068	1.46320620679454	1.3632378973855	3.35963567898602	1.4994286727724
steady_state_110	Bst1+|Tnfsf13b+_steady	0.126573716131955	1.02766143857572	1.75869367556589	4.53968216198184	2.11405958743916	2.48685553406389	2.43889562681511	2.20500440723878	2.70090095572137	0.0128469860515256	3.02796580382787	-0.0588818428190284	0.626235814532093	0.674334244962064	1.2194985796525	0.174685060989653	0.23851040221959	1.54452665721828	0.479689726560406	0.403208365387216	0.296360279722853	3.55505771126359	1.50503471060927	1.53846466216611	0.116215040762353	0.240897784470947	1.2699225095795	0.54597191208184	0.000505804046701803	-0.105927780334389	0.000902551805917089	0.581057070954136	0.00966367905163564	1.50548924300349	-0.052298345550322	0.0563003704370729	1.30646760546458	0.0702460933917161	0.56705923350434	0.0983849801025757	0.303254879703422	2.00412294683758	0.477844005701345	0.0673575296417013	0.761363539057409	1.66185375508124	2.92847550825945	0.356728598616498
steady_state_111	Bst1+|Ch25h+_steady	2.27701688029797	1.92005047020173	0.571594999580544	4.91059502443202	4.86558684785568	4.19215216869116	0.772218944382975	1.7090645757583	1.63596713852852	0.0337644525674615	4.75493446340836	1.07814263377448	0.680197270386937	0.0841587408009434	0.0468571851214193	0.864963007038055	0.480080021417604	3.22134739661499	0.0248097217228588	-0.124486550595633	0.018548059374248	0.814115660957264	0.347200715605893	0.4430075836792	0.00812206425663525	0.703477545655816	0.0331073383148219	-0.176662615770048	0.000119236922571984	0.0360454481832908	0.0290787220524362	0.0043168522802083	0.00885177748088425	0.816556052021561	0.0753857805899997	1.09860858308462	-0.247621383413864	-0.00310790896526013	0.024550625046892	0.00522378114461343	0.143841282776234	2.24713060076605	1.78456776448587	0.035031042760102	0.92146795827666	0.48975870058064	1.38026915864766	1.31813259266577
steady_state_113	Bst1+|Ch25h+_steady	0.358474858619576	-0.279038510095719	0.307124216994984	3.91420635866282	2.41932067149447	2.92307196321544	1.61266488569392	2.07286654947941	0.247450941874471	0.0024684794382437	2.6190918287526	0.605541721739071	0.144556878551483	0.792441440583043	0.99956228553308	0.137367757646449	0.188711149593423	0.806407139785779	-0.00267940194291887	-0.00522967751433333	-0.00212124678917151	2.62565430747178	0.571358438858954	1.42709117093373	0.0342348532706774	0.120259497794815	0.800495465589452	-0.105845207195786	-0.0664873537250279	-0.0619928510185274	0.00112981678942544	0.00516565431905911	0.0139533112305737	1.46726437653708	0.257381572476144	1.06444200246687	2.12271089097517	-0.374428592724679	0.482302002595756	0.224940282374675	0.185125388789203	3.45431692281478	0.230191613482381	0.209172368349886	0.24843949302834	1.33424085131528	2.70317312339052	-0.0186205923327855
steady_state_114	Ly6c+|Hmox+C1q+_steady	-0.0227682181018302	-0.0142500681642952	-0.0135365466089404	0.558047895135104	0.418253684001412	0.432240346072759	2.84337149841632	0.187562798178862	-0.0304611330200518	0.00717203178334517	0.920328259955242	0.0172356135285236	0.0270692409517395	0.158441001822098	0.00504684393578468	0.0259528644196293	0.808938213153359	1.82852221772458	0.0265031832882968	0.168268539011369	0.0246472965392933	0.690311072427857	0.311225604934185	1.74911388703799	-0.00648984425347592	0.144466044708631	-0.0350312445767996	-0.0150736515362799	0.00162855864459826	-0.00845407212899299	-0.00396714894456359	2.28664539270111e-05	-0.116611020436717	3.34407318716674	1.45132285207566	1.36277633190406	2.01956807556671	0.145363377777536	1.57167472825574	1.67724834428969	2.18114334843941	4.05299854616195	2.65022464617921	2.32011140026487	0.640389442259981	0.628971244158669	2.47970334206658	2.25892160663894
steady_state_115	Mcam+|Myh11(hi)_steady	-0.0399292012584839	1.45964666295471	0.00931407020315394	1.89736156428878	0.579366642802268	-0.0967362740480317	0.978834762127976	-0.0446144281959159	-0.337277421694278	0.0107646906966626	1.18496414241069	0.00407337143013736	-0.0222140901354186	0.0172468262967672	-0.00378288960979605	1.7297028258501	-0.0269582217496956	-0.0773155556938907	1.05628737002364	1.63678251762549	0.0889866278094978	4.68989856026189	3.25068597344898	3.20788595696531	1.25760395357508	1.82579157172993	1.88055479090712	1.16749834585896	-0.000103427241981709	0.0198078859608985	0.0069940203579675	-1.38886070111234e-05	0.0750957911353018	0.217789934297199	0.143625591756397	-0.334548870989737	1.50048074496738	0.000194530349710358	0.00565051168102001	-0.324711170730217	-0.0441141910315118	0.494331969371919	-0.101814443675904	0.00250855988166517	0.305259771467441	1.78236500891774	3.45836201383083	3.34236921342991
steady_state_116	Ly6c+|Hmox+C1q+_steady	1.33664951464725	2.1415389827404	-0.0759377612505783	4.16627147731323	4.57678273813003	3.55938446956082	1.0116554325395	2.42990148060049	4.12326465841809	-0.239608398388173	3.05414988009981	0.241028797395113	1.11669533187659	-0.409602494454713	-0.0544777631650976	0.807787794954843	0.88788641544075	2.16301039298331	0.0375063227725271	0.055850932219145	0.0675156441515622	1.68017093677169	0.696758167342676	0.463997690087938	0.00291792075414753	-0.10628822305576	-0.121681753369933	-0.133756169241672	-0.00035109816519731	-0.0771430061932321	0.330012822300838	-0.00506855410131026	0.000946661870791251	2.80091229322393	0.623476117004213	0.745223063977236	1.54378326867182	0.448170845477709	0.981542562348055	0.539295462092684	1.04326889633725	3.28076021504685	0.711004757559957	0.00815532493494228	1.35727694246846	1.55741058179134	3.75577666119886	2.93443144084018
steady_state_117	Ly6c+|Hmox+C1q-_steady	0.0654003261022448	0.00996548309569086	0.085245263026267	2.0518916557917	0.781166284674071	0.743177652169026	2.80134044418407	0.446526642958786	-0.22561743482543	0.0391264113365075	-0.206135326721578	0.0104666118850519	-0.0183916979374059	0.163440466260344	0.0519308917701421	0.0737868366184729	0.0796348323388555	1.04231324680507	0.081933567251797	-0.291242727284438	-0.0116420585986345	0.707176653610181	0.0789505842689473	0.0222129921985458	0.0103052945534376	0.0889029975697826	0.0891867909320971	0.0155525380791399	-4.84875404114256e-05	0.00668122914994903	-0.000732028640063736	-1.94769475414884e-05	0.070802167683478	3.68987525397619	1.60415726135279	2.3360415602471	2.08956415564336	0.923743663713123	1.55994426520927	1.3819642714397	2.39769569576936	4.06256812543443	1.17606529181209	0.150016136151686	0.558721070656344	0.723599275627371	2.53440169706791	1.45531753656753
steady_state_118	Bst1+|Ccl21a+_steady	0.998653027699304	0.623896418398982	1.22454193083709	4.12622797439941	4.69864431180573	3.39489951283961	2.24387871704014	1.56250175294176	3.9172542963736	0.065931855716196	1.53502686229502	1.4266991213616	0.090017221739731	0.44151136749916	0.010388046110336	0.102704439611068	-0.00605809985040817	2.24791527712424	0.018322256791376	-0.149051343372631	0.00181838050345434	2.34022228654815	0.31362082221114	0.244874892012521	-0.0426575712299027	1.18593602630678e-05	-0.125683544446783	0.327746994177734	-0.00954370157494044	0.015032241464644	-0.00424313528919393	-0.0143354240626403	-0.0183462522797546	2.19192896332972	0.786602557013305	0.282303468728222	1.42487872567316	-0.300256232066454	0.799131860712241	0.840223683699779	0.907856918288063	3.52540956016217	0.776022851705278	0.0869864689850683	0.66417229778306	0.730349170948373	3.45494055159996	1.10348349919495
steady_state_119	Bst1+|Ccl21a+_steady	0.931908775651309	1.67860943413255	2.52916493782061	4.32202084971753	4.65861167696335	4.85604316287245	2.93717960685985	3.54039336356708	4.36557807787077	-0.000512947211686493	3.66318152765767	0.106428860131541	0.0140036369252142	1.08861441626551	1.06796753456445	1.46639851959681	1.83951952348303	3.44847366109609	0.0140826820073562	0.853065287988683	-0.0539990832651221	3.28133611323839	0.450280061134905	1.68336462141995	0.0473365712686815	0.42079924390727	0.380218004082221	0.0923284377879116	0.00210955169144462	0.0414789922252704	0.00103873130046037	1.84038822541456	0.00173719517380222	1.87055991038724	0.441753396576271	1.01807548568418	1.51297291371957	-0.00664343097227698	0.0723069457150761	0.0795287456476522	1.32811702293166	4.0525091719802	-0.0567933978436415	0.169602828985205	2.01085176887568	1.99578896871556	4.2227475308912	2.70117074777762
steady_state_121	Bst1+|Cr2+_steady	1.88573955506897	2.40466850327383	-0.382140198998998	5.02868302017054	5.37659242803442	4.1656806745332	0.85343283662119	2.27799893669839	2.56773237110621	0.931649352457992	2.93110724745946	1.24144575432753	-0.00185960384334319	0.0856612209409645	0.0179792322336187	0.422324050127274	0.281359532118861	2.82975374348376	0.0016918484365943	0.000783025911993468	-0.00784128979481518	2.0092706316772	1.4842720084683	0.454731755885947	0.00625699799689366	0.998072196620131	-0.01882397866394	-0.0787275815761744	0.000109383899781352	0.00235111031448733	-2.36915440254749e-05	0.00012986746037144	0.0012004312708693	0.369005402958075	-0.0243971409097182	-0.0500962116476976	0.108398400729315	0.00152818671854989	-0.00690791475092656	0.0580685984984002	-0.0383512849557234	4.41532470901325	0.0187426237044598	-0.0410515135998544	0.0557417216573559	0.645054909107719	2.34874437507186	0.0401631204478144
steady_state_122	Ly6c+|Hmox-Ccl5(lo)_steady	0.0300135199163756	0.0049228121043412	-0.0149394272447518	2.31942228591097	1.23396318580239	0.561933535037492	2.13891982881251	0.197223328966518	-0.0173522221096321	0.000393406264412355	-0.118973066974936	-0.00464387600680344	0.00950836066678272	1.22331319305538	0.0365750436196803	-0.0357918803392002	-0.0211474458528333	0.217151306232965	-0.0683621942855103	1.51406681312745	-0.0389939971717941	2.40354174547454	1.38104772221558	0.019148780088834	-0.0088590307627815	0.116961976289618	-0.0857243432311497	-0.0912548293337483	-8.41546532281201e-05	0.0647497580586136	0.0131680899095681	0.000107491561083954	0.0143908868410973	3.06237579071968	0.0254207422036927	2.72167507875421	2.74736424249088	2.22916499252737	1.71673724856298	1.85359441348753	2.04198281313966	4.18701418402949	0.275876166507245	0.158672305338791	0.321953619554975	0.198780846934426	3.23180607640237	2.38483477762629
steady_state_123	Bst1+|Ccl21a+_steady	1.74674418114358	1.54250381730675	1.37684565775498	4.46638340166161	5.1491520425502	3.98501667917287	1.29517705282144	2.48190098067753	4.5485215851899	-0.046103813948739	3.55414809516393	2.31703381601056	0.0434285884263036	1.10043981008385	-0.0775705935557851	0.896957726483989	0.90418330526605	3.61528604221781	0.0269564465754761	0.021036865853814	0.0225862725135689	1.49147525506048	0.177358085278867	-0.582656838663569	0.000169022825406019	0.91764786353486	-0.075436091828983	-0.140795297607746	-0.00048250668194933	0.184646254155742	0.00790477756497777	0.0115122349184331	0.00149332723702509	0.888100064628801	0.018095619542329	0.124935929062957	0.952341480068284	-0.0613725447763398	-0.0658526536778212	0.0907827653746889	-0.00378439401623797	3.14712867202973	0.573134267387497	-0.0175112085869002	0.051567190232112	0.976305239995942	3.39819535211922	2.09224813728065
steady_state_124	Ly6c+|Hmox-Ccl5(lo)_steady	0.0210218498636318	-0.00236298724558685	-0.0116279020037027	1.65549181653339	0.40225615468019	0.408187239550933	2.77863596998977	0.738997991159276	-0.311695439642179	-0.00524378799118233	0.0780087574330433	-0.00472107301643987	0.00181502172399751	0.105506565834554	-0.0593600250984824	-0.117640939620274	0.0115057809602158	0.143579752201204	0.0119880798012619	0.062238879146417	-0.000205635829609447	0.202868228633557	0.0785173016347966	-0.212401826289594	-0.00480170990125889	-0.127090579668378	-0.0139786465901165	-0.00304091862076806	-0.000830692513045357	0.0479425443734255	-0.0013064787230597	0.024095707789738	0.00501369665413488	3.0390820121592	0.458816453187328	2.48083195687851	2.2049215010413	1.25229043922442	1.59716923048187	2.70719768266632	1.83436992787908	4.46911508668892	0.323499730501452	0.210779145828385	0.0966953698557026	0.310047850059387	0.959375852445313	1.25667859008517
steady_state_125	Ly6c+|Hmox-Ccl5(lo)_steady	-0.0111387706031552	-0.00528347502361784	-0.0367227710015306	1.17691546013656	0.0513103636243437	0.25279957804386	3.94358955634261	-0.067456449524921	-0.386677350221825	-0.000164479547427651	-0.175733655826473	-0.00125675970996285	0.0145229856358913	-0.240619628261916	0.0744603234513818	0.0379258770983026	0.160505514714061	1.15259479214472	0.00961157461101353	-0.179950162858615	-0.00326949880145017	0.15728418882403	0.098750632661264	0.00732541171549495	0.00372301416036471	0.274484199982047	0.0570292354456206	0.173998235621088	0.896609605602659	-0.00650086369845523	-1.78130843398e-05	-0.00181828520348695	-0.004745063729729	2.66382123741805	1.93071067442575	2.17534639167883	2.20009830069194	2.65741563880512	1.93247061335544	2.22347779444625	3.15847947119884	4.24203428327616	0.114844080777918	0.124731885809496	0.0658030166577187	1.670385636169	0.103227219051903	-0.546272817619705
steady_state_130	Ly6c+|Hmox+C1q-_steady	-0.116893031049981	0.0675968764603348	-0.0546350619886323	1.41012302724435	0.92741787915993	0.800429540025146	1.68109619460842	0.532413821492775	1.28301913937069	-0.00432408557764154	0.506814147089104	0.000155963388497091	0.0418393695944442	0.125607106814884	0.0181198322334201	0.107235063007042	0.121008446020438	0.178385846979507	-0.150806712808673	-0.00826055377968768	0.00551623433326058	4.04141346724486	0.811026711926115	3.11257633733648	0.640709936152747	0.190698378860358	0.0324479584957937	-0.0141442234307492	-6.02080671772591e-05	0.0315182599754066	0.000184291817010679	0.0104838761751205	0.0336622630053558	2.86475614684245	1.6218294554098	0.277503762013168	2.27147608280539	1.29382014261384	1.41346104000778	2.07804643332641	1.44579466747501	3.98087927485467	1.38807694591382	0.122139028277262	1.17046686613125	0.44432871420751	3.17665650271913	0.196349967657249
steady_state_131	Mcam+|Cxcl13+(low)_steady	0.0325313380321859	0.03250629537124	-0.0106265392497173	1.26778403942436	0.131777571392773	0.333017952280282	1.35076446955835	1.82004857565305	1.04611459039508	0.0264015321583793	3.76602308292298	-0.221891101622876	0.145901999813902	0.114315449529618	0.00805502094286279	0.359559804154361	0.165870546140948	0.496837189305928	0.0190603798802145	0.947531697061256	1.81111408555087	1.91851610155229	1.27175487719458	1.03261133777627	0.335459893896089	0.416379747110892	0.988303995875986	2.13283889409657	-0.0005191979493989	-0.0776475494377998	-3.09712268775359e-06	1.2146746991726e-05	0.0872458059250558	0.561442565673702	-0.0557013981336565	0.579455464367104	0.797047162602042	0.0211964865544614	-0.376936885762486	-0.0261334383808354	2.05989303970011	0.222797773353677	0.120165130370231	-0.0103003973905919	1.38041734873232	2.68102110263464	3.53105811886934	2.17295356155642
steady_state_133	Ly6c+|Hmox-Ccl5(lo)_steady	0.0149077334443159	0.0124215208644443	0.0938159125261775	1.14345491073967	0.0228523322407104	0.283351382871649	3.47529196923791	0.26701190823257	0.547050068447007	0.604208415143921	0.266036534847043	-0.0501128959892256	0.0306550153175438	0.0104511222992269	0.0708956743233012	0.183455207997095	0.0641476992958513	0.185642575833337	-0.0373780654832589	-0.0537049227361473	-0.00998744434066582	0.619491629113887	0.0117681104545797	0.517079289308484	0.00355324092983996	-0.158268011405231	0.0315211980002286	-0.168746903495516	-0.00224067344226364	0.00251626925762811	1.89519346126497e-05	-0.000302015481590183	-0.00372088490798188	3.14941063417409	1.04840446114565	2.24218258948768	1.28738227163033	2.04608484777861	2.38769635230256	1.84228033949373	2.88063490573611	4.56370682950753	1.40403104546219	0.0509361874005295	0.281643794071608	0.569221996346167	1.22574404466946	1.07901764555933
steady_state_134	Mcam+|Cxcl13+(low)_steady	-0.114750408355258	0.0781145445413034	0.026995816498448	1.47137423148606	0.941255752019884	0.556471345721906	1.73141572686258	0.116061538850765	1.00317666098716	0.0128706862427829	2.35448662052388	0.0807019601680766	-0.0617224337703702	-0.0079370267209725	0.0101693915046533	0.227769034052324	0.0960288017946824	-0.018772054477755	1.29545239835843	1.10614097593139	0.0895018284358542	3.7362331169859	2.84120179015439	3.33988289477167	1.2902451264503	1.49325555435452	2.58696563447688	1.89385456786178	-4.304691316062e-06	-0.0420410106359588	0.000191277337086793	-4.304691316062e-06	0.000723773430937597	0.149563728536512	0.00345492292019597	0.0941217606863446	0.0985912616316814	-0.00908408503867149	-0.207033483389058	-0.128728966877825	-0.0174899177968007	0.55929093237634	0.0245772383820784	-0.00416038797721591	1.78211890194633	2.9855792600914	3.62101731874927	1.83945005902783
steady_state_135	Bst1+|Tnfsf13b+_steady	0.921857143153068	1.62227302749622	2.11654902737261	4.84404671620616	2.83857939200283	3.14500893878433	1.97553495062745	3.17821905518841	1.36325186846982	0.00528567259491467	2.16614532974468	0.190915315247978	-0.16992996185217	1.12075876320373	1.49776807154537	1.75417413235237	1.78984829847095	3.4099451929252	0.0188939172918214	1.04580882595308	0.106963761466909	3.19183965141188	1.49274001578965	0.766704922151682	0.0525083677489705	0.565986746123922	1.4817979596318	-0.157040329519268	-0.0013781763363659	-0.0390624486359079	0.0503407386077248	0.549913963475848	-3.33412807758986e-05	1.51395414891349	0.0836648028325512	0.894472764168657	1.31135342145512	-0.00808754503474764	0.601488783649602	0.0356471248776691	-0.0368150709402436	2.3142537184596	0.536096673696327	-0.0050183449833746	0.283539446654255	1.69815368056996	3.39457665096391	1.99974208494057
steady_state_136	Ly6c+|Hmox-Ccl5(lo)_steady	0.0184758579252729	0.0469035209961311	-0.100882672095574	1.95970495163045	-0.154156875391752	0.421340772175772	3.35385896938946	0.233150442297402	-0.297870117802784	0.0299356438934314	1.25281503761048	0.0463584545787288	0.0122443794326969	0.0902820129230206	0.035947435419828	0.277404514861772	0.155877891842816	0.0962012240419902	-0.0127684325691283	0.637283727161286	0.0203205709357558	0.537999882994726	0.0519619040190161	0.311584124561499	-0.000857314698077166	0.171532829657897	0.78223919272075	0.0939809699493495	-1.23216514293193e-05	-0.0257999740897261	-3.23581145955385e-05	-1.76316308519478e-05	0.0121490934865746	3.2633023860872	2.07499749795302	1.93709433121418	1.61343738313266	1.91230283767463	1.02308088270316	3.10198353437729	2.77304849913314	4.26512291608571	0.441511538178475	0.479077077574474	0.116816685048516	1.03925758952045	2.46953151371777	0.338589787893556
steady_state_137	Ly6c+|Hmox+C1q-_steady	0.0175725918294755	-0.0081880044133741	0.530980179981143	1.71739169970403	0.427195507070822	0.567088936551501	4.20560100982194	0.549633150570862	0.233809687321102	-0.00516873712043598	0.749990709960192	0.00847920719402889	0.0377135807404587	0.059681332366692	1.01525192051303	0.0480173462874715	0.514189848296933	0.290437871389407	0.100648828085476	-0.0055893324906781	0.00697396085661531	1.1766630656336	0.00788014942544701	0.984789322134642	0.00820454674521305	0.0769892647184553	0.30530686276695	0.0695120341578758	0.00657820528801127	-0.00612065452423168	-0.000298729034736693	-6.21265597689577e-05	0.00920993386175992	3.28299168649961	1.06403904933754	1.75198205513899	1.76227476783914	1.46359850871037	1.70882504591815	1.69747384639187	2.75498538916297	4.32313335042845	0.428080986936413	0.0654212969024672	0.284407510514668	0.638813484219358	0.995086286504651	1.43585653312611
steady_state_138	Ly6c+|Hmox-Ccl5(lo)_steady	0.00838381961738527	-0.0186942007283197	-0.172676428567147	2.01976991242379	0.447285160708928	0.456128767492267	3.14988213601822	0.304955942630592	0.761521663022362	0.000157971278415987	-0.0293513358771936	-0.00858802036995853	0.0024068935735211	0.0803421388171352	-0.0119412203069466	0.108272913610291	0.115752586606927	0.104509437463627	0.0881784765516967	0.965460280134125	-0.00557254294348429	1.90982600033956	0.976603268292516	0.435537312627384	0.00562013062380283	0.165882338234584	-0.151790927083998	-0.0301810364740456	-1.15384616521478e-05	0.00915688748543742	0.000372999090373201	-0.00348463606043304	0.0180707735878319	3.90909311207911	1.22583871739729	1.86388927796631	1.88110170464559	1.95265921317491	2.02717337228222	2.20096048055355	2.78975948309347	4.54265685139393	0.130837574383211	0.100093952341718	0.297484887588646	0.133818246023412	1.26522479000528	0.469586365903596
steady_state_140	Bst1+|Ch25h+_steady	0.887361030475653	2.1963642524764	1.17666605364958	4.17002108038671	3.71629729654898	4.29249600460371	-0.168463743910411	-0.0531878663345156	1.34353660532122	0.0805382167119477	3.28006347920476	0.0519894123525787	0.0123736694156927	0.763209464878226	0.0705420505553494	0.235893276321558	0.184871081217326	1.324623522906	-0.083596232130854	-0.045358202478	0.0445055357815326	1.65358695318428	0.888072582688394	0.99037561874367	0.0501419312091649	-0.082908308854537	0.417074846414245	0.41822547927011	4.55450123241219e-06	0.0093321383277581	0.00155346092116257	0.0612168218679359	0.00152761675018093	0.929081199928349	0.136567590397341	-0.173120448048179	1.97104908374768	0.0409616594746972	0.122784002463855	0.0722473921510849	0.549218231126408	1.94203244365333	0.239694966304646	0.0530195425549789	2.49423027079179	0.133767330874659	3.56056205852164	1.94704149192452
steady_state_141	Bst1+|Ch25h+_steady	0.0459933839150362	1.28202340537072	-0.118183995781107	2.34689233823579	2.52021570336937	2.67369497067286	1.77491396400735	0.446879407959473	-0.101114084213568	-0.0953589197337019	2.00995153102837	-0.0519531429074411	0.14296744446092	0.495932908606062	0.0225033936889784	0.0115652909876123	0.0875967368679326	-0.209811323085894	0.0547424863328557	0.0291796097970046	0.0244794541238897	1.16083412238631	0.293617635790748	0.777694039170406	0.0071216181157304	0.0569825080827154	0.0574342381710411	-0.117606835048596	-5.69686721422868e-05	0.0663788982299828	0.000190757950977259	0.00686567707678031	0.00749387953051919	3.87681503633964	1.37348102216351	1.22325282601191	2.58425539838112	-0.165759218928793	0.137710285869293	1.77287618862178	0.501450270220672	3.36499860995925	2.19945769681368	0.0371244590075711	0.946180868617687	0.345018731841173	2.8019414492075	1.14827731162634
steady_state_142	Bst1+|Ch25h+_steady	0.32984077557139	0.384611205057177	1.81917087977881	4.02196801735298	3.44333549390056	6.82254986749419	2.03680028622578	1.99431788985318	0.884951490688759	-0.0492419101412268	3.29972264430118	1.18068721314532	0.0218610169498999	1.06093582707186	0.729746655701269	-0.052473646996223	0.505889992100531	0.884178470075588	0.0552614374589013	0.105334975419745	0.12566093941601	4.01393886922381	1.3967030040233	2.23275674956148	0.115840415163091	0.115881396893649	-0.0589775135929561	-0.146729163107449	7.871291874014e-05	-0.000151365619693873	0.00230496520318239	0.0443590440054638	0.000235826959657479	2.0647155001259	0.00476649287495394	1.16652325228786	1.77454394654498	0.145941121748966	0.412509113001175	0.151742441079155	0.570163674816656	3.43945736327814	2.13969197043235	-0.0514389520185393	0.141994157771882	1.25659939365082	3.59040423900883	0.00206793640474864
steady_state_143	Mcam+|Myh11(hi)_steady	0.00104663825987158	1.08766213474085	0.0472909237265323	2.32554444155433	1.32736036393815	0.0638525917327835	0.141465305620969	0.0528099301080756	-0.102887402025668	0.000339754052023522	0.185606987693745	0.0503863493920546	-0.00164598837543137	-0.0728153574868858	-6.08926375407211e-06	0.0392923134913514	0.0535132484022436	0.10112397609048	0.771149964880538	1.70818190154313	0.0164126500498934	4.92267792672455	3.6222013785505	4.06187805552569	2.44250311486927	1.69643419672018	1.44425926356069	0.213218456744782	-6.08926375407211e-06	0.000408088996042443	-6.08926375407211e-06	-6.08926375407211e-06	0.314244117230011	0.132007386371946	0.000823731576503317	0.0694734693678952	0.0346277978496453	0.00320905303344616	0.036000160361042	-0.0607868328551238	0.0580787937343503	0.449460141755332	0.0657327013747068	0.0156412084522504	0.350774534227879	2.76391791667542	4.17311213738749	2.07931855556634
steady_state_144	Ly6c+|Hmox-Ccl5(lo)_steady	-0.00317373894566609	0.0512065391509135	-0.011659565815694	0.998613236430154	0.256700698460499	0.218720959403332	3.69266273020163	0.334040518232796	0.00834770935469164	0.000874912058601992	1.58807966086066	0.0228420934460033	0.0221890807782966	-0.00907023606049472	0.0445973390669225	0.0261508116062137	0.110764280005276	0.0263091895630431	-0.0132913628497995	-0.0285015032346422	0.00140706383908949	0.413729327920307	0.106276096910256	-0.304697860200849	-0.00591194220528309	0.127768569559907	-0.17776919087723	0.0688843412687808	-0.00388875756815931	-0.0156031478864098	5.0495512329797e-06	-0.000396457352865472	-0.0028031376511812	3.29318448733872	2.02563849730056	1.77002625465024	1.521237286526	2.74321126494964	2.45089366867651	1.25414895740053	3.02192547538385	4.5066793514091	0.183399172773452	0.0772621969388328	0.0359516299566656	0.0786522410070236	1.7928283834272	0.0434472811072365
steady_state_145	Bst1+|Ccl21a+_steady	2.09579644299925	1.62142463927936	1.25409026669784	4.78095136256338	4.75317364791423	7.32231121679856	1.98044640133038	3.67095490423602	4.75088483588921	0.58662811658306	1.59889842378494	1.61263914721125	-0.0718453848364391	1.02666103336422	1.84814310236782	2.5971814497204	1.56489715003994	3.26058151549998	-0.00123824811632599	-0.0582025624978106	-0.06241567359189	2.27557191831198	0.0446348017227454	0.852992066610979	0.00845592720059127	-0.261659872364927	1.28078142111909	-0.150543490415044	-8.09751975610349e-06	0.108446868973036	-0.000971798191039929	-0.09395888751545	-0.0187729314595185	1.2501902091907	0.0908593313458488	0.0260183636457596	1.68052313171756	0.00199177322788542	0.605850614334245	0.166935559169168	0.177135256623158	3.15768967967077	0.111991486864358	0.0620257581168228	-0.236411041937858	0.477154250011076	3.72702447517988	1.93653953239842
steady_state_148	Bst1+|Ch25h+_steady	1.25771554135562	2.28529241345894	0.868377322368677	4.30030324150487	4.35939821822123	3.53333884320327	0.956449082447882	0.543945071642446	0.311879859103475	-0.0202133453279985	3.7689202515489	1.14628363737151	-0.120393598365579	1.183426703205	0.000211183407038012	0.118566203805378	0.881628249770451	1.41128259579966	0.0185592761696417	0.0617068297918732	-0.00113718684068784	1.14624502768092	0.436350935606361	0.375418471781131	0.00283292184569963	-0.0874709292443526	0.37609136505405	0.510430316848338	-0.0125060132053916	0.0268534680603997	0.00127568268505734	-0.0104879517262111	0.0128691790954763	1.00420476477085	-0.0857930150572634	0.0491626861659822	2.04111135148669	0.118529900075601	0.555799017530846	-0.156635578221361	0.761818189522703	2.77410375799099	0.104757450688875	0.175506267426403	1.3045426071456	0.987395892948955	4.17975168882019	1.39806729943369
steady_state_150	Ly6c+|Hmox-Ccl5(lo)_steady	-0.011172947304361	0.00412193176934261	-0.105566856466316	1.36670304949074	0.771823192557897	0.534008860422824	3.47003894152257	0.26263692959424	-0.0671738855587562	0.00087002211405902	-0.0133230941663909	-0.032812846812936	0.0358050726292791	0.778817152847563	-0.0011964961019517	0.106058659961497	0.0948316959920683	0.712836821030296	0.0706079629640453	0.746354455417286	-0.00162501437225073	1.82411318919576	0.807780786552866	0.375957984698022	0.00502873290699395	1.12032172073582	-0.162562910371052	0.525566364091787	-0.0110202548831574	0.0177807272961685	0.0010513472845101	0.000418315031428194	0.0102971636704346	2.90548130074213	2.30786919307997	1.96720484508001	0.921699705475731	1.63854823231622	1.77687545716887	1.9390437707435	2.58783877850051	4.49112535131824	0.567020551848207	0.242991508771086	0.206722970058353	0.182705446984302	0.822382082173648	0.514926917103372
steady_state_151	Bst1+|Cr2+_steady	2.13191272773185	2.7170169915168	2.07291332405664	5.36224445632553	5.21616075930875	4.93328530839132	1.66446334805815	0.449033162389747	2.62493385548867	0.528581044299135	4.66054025227846	1.97742869462255	-0.0115699449601349	-0.450590416880475	-0.0486678868156721	0.25683762773612	0.318554584748044	3.08367023078538	-0.00510416608723968	0.0308059670393222	-0.00971672261936765	2.96223645817864	0.782493522221153	0.700956964808793	-0.0314983743372082	-0.229655037842892	-0.000891577098328291	0.0531438237497581	-2.41420764994663e-05	-0.0500342626379889	-9.78591597230941e-06	0.000194876947553763	0.0202530780824333	0.251823647718836	0.0148130305149414	0.0244057771684496	1.25930539612627	0.0229056837437016	0.0642898874095101	0.0173945425140038	0.0275865472112362	2.27905643037402	0.262803643081844	0.0998831495434461	0.0764461170161035	0.156331875485606	2.75453651460942	-0.295667938162613
steady_state_155	Mcam+|Myh11(hi)_steady	0.00895746304187426	0.00437751403983293	0.0184767635599166	0.217631394047545	0.862251376935097	0.556834339346618	0.420397976421059	0.19385511833842	-0.148978454501913	-0.00082482592678545	-0.422452366824103	0.033404765324963	-0.00014971329279163	0.00450916843172223	-0.00439201316856695	0.523526708238636	0.113220422065191	0.533534085611632	-0.150502294888788	2.14604047562263	0.283114167754595	4.77369767238429	3.50744193657096	3.87642995174776	2.10839250820451	0.634311462118935	1.96412717613171	1.40737686150413	-0.000660478751469975	0.0214689718766176	0.00321822249440976	3.61226068922556e-07	0.0650903708716704	0.150917938215795	0.0150801250904912	0.0290908269368608	0.240621083098367	0.00283282358599243	-0.287459878590814	0.0582209206242554	0.00402210343442003	-0.213639108317774	-0.141123680247398	0.019280384671506	-0.061432510443269	0.336367238046352	0.344486052584347	0.153533685158584
steady_state_156	Ly6c+|Hmox+C1q-_steady	-0.0317292625203715	-0.0222069713335088	0.0111307678630668	1.99931625537621	1.10542146520728	0.355299023007065	3.65999290204802	1.67559688775854	0.633321225755884	-0.00681897415202512	1.70122282730003	-0.0598393101449316	0.00972053737415826	0.011779547239003	0.0569662596321228	0.0727329078934864	0.051807616547537	0.0821662964633251	-0.0458594119630009	1.98242543687654	-0.0309336553654699	0.235902757184999	0.655006612158446	2.57664221700658	0.000776515419978774	0.0207713804444373	0.976873374671191	-0.172588408317455	-0.0548146340431153	0.00390264185336013	-7.47057156471346e-05	0.00188612023383304	0.00293360287438967	2.55043237779459	1.64192197658136	1.43407174423551	1.60347966677031	1.78648617625567	2.35845404230766	1.95583987345728	2.73759474908659	3.81038238277145	1.77608121310756	0.0691375448738221	0.420949084942879	0.020985066707261	3.05225181713521	1.92969249047222
steady_state_158	Ly6c+|Hmox-Ccl5(lo)_steady	-0.0183431405621918	0.0111820702489097	-0.0501098800669029	1.53598605125543	0.131068791211161	1.265650743011	3.88130221275313	1.38315649287668	0.704373773462814	0.0122219900095347	1.20970092901242	0.0266523750610383	0.00454546939418599	0.165441219428729	0.0734451773312673	0.15008837983942	0.0660675884268675	0.207105254269073	0.00868102289172815	0.164856558197406	-0.01151066742025	0.3660514699829	0.110690997874188	1.53029265736805	-0.00217015559116568	0.17574205013205	0.00648747706662877	0.0175707782867574	0.0174856742948558	0.0560150446746637	-3.61057298548666e-06	-3.52284828548526e-05	0.00555088962836543	2.2518572040624	0.897747726364533	1.46786859221072	1.47333374015207	2.64622767518824	1.44082094776565	3.13381304513277	3.220250461974	4.41509609174888	1.18802855207579	0.246239398567674	0.147212228771063	0.0928613139935636	0.904616260592865	0.375627330633759
steady_state_161	Bst1+|Ch25h+_steady	0.222721338812411	1.40670245347837	0.676489824541543	3.51339815861706	3.28680130725183	3.25701941358471	1.40180649085457	0.384673852652361	0.882515438270979	0.745991955541947	2.88026168582727	1.50715170025064	-0.131626264626325	0.660915155716051	-0.0360795002506904	0.0728707806062891	0.963431869854813	2.32966850591291	0.0784106080652996	0.824992470392159	0.0127911528892601	0.309515510021042	0.667827417437764	0.219519448466799	0.00414909174684607	0.103080036422425	-0.0104583811247577	-0.00577212075550674	0.00116131401681386	0.154931714912509	0.00142995635253817	0.00337471168743276	-0.0016906340760461	1.76788775960354	-0.161556266689424	-0.129052892603573	2.17293962666247	-0.112372624598946	1.25067067517083	0.298353963683679	-0.382079169380867	2.28700089364132	1.46007297849562	0.0526069675135204	0.927856416296151	-0.405011249419185	3.5739146470133	0.629637103835872
steady_state_162	Mcam+|Myh11(hi)_steady	0.0561503009934971	0.0523316197599498	0.538410387892654	1.26815063020122	1.19296664261602	0.336829213188242	1.95713567642767	0.313962826504855	-0.255866576171349	0.00926845749043857	0.151137979838491	0.0170620881774316	0.042601073967609	0.0610364063866965	0.00617086949178418	0.280845512999708	0.108932941085375	0.40905688702561	1.15413544341317	1.73422721496856	1.86409016773806	4.4136325709298	2.41026427806149	3.41204740547501	1.47408460269489	2.17004737824625	1.23513171383328	1.9524887412093	-7.26704827076575e-06	-0.000903394790216196	-0.0165748698143429	-7.26704827076575e-06	-0.000713618584988855	0.15496518225357	0.0547648642906989	0.40265340439866	0.117559946183442	0.0317265724193379	0.00160918601651116	-0.0259050294402174	0.550461602115645	0.316305538342309	0.0683478568465417	0.00560874289416368	2.03347538662341	2.34665796861931	3.24585775258436	1.84738572887181
steady_state_163	Bst1+|Ccl21a+_steady	2.03670335563326	1.66376160938632	1.73067132581356	4.8442931945196	5.13700823555614	3.80615212623287	1.59154108135085	2.90541630800491	4.61277581520414	-0.100762523641025	3.85851972799646	1.80765395416846	0.095209052151699	0.619034593569048	0.0153359576789986	0.563059543982938	0.954263889606151	3.32204995960578	-0.000576817905077848	0.0741730700797044	0.371397158595163	1.23123891232275	0.0637897528298678	0.119977291741942	0.00332435781658291	0.055271843168156	0.319494136803236	-0.00372307278710585	-0.000838218612532846	0.0538062242719376	-0.00146215652913258	0.00573436082419328	0.00511769249763071	0.666175594592392	0.0352225710052418	0.265083570551493	1.00358425804551	0.0345857211962308	0.0587806291851625	0.0674595059741274	0.251645826497176	3.29210494885263	0.453563920717225	0.0354762879696665	0.110168824008792	0.651429726099291	2.59041393278562	1.70292354513174
steady_state_164	Bst1+|Tnfsf13b+_steady	1.12442973932944	1.95329379026121	2.04634536020624	5.14916606117803	3.39626969337034	3.57674562349236	2.61884573319829	2.54551691895887	1.88145734574882	-0.0282007499987303	4.83313287460487	0.100408736854562	0.143894172164806	1.48414226042378	1.42710763709663	0.84313580195126	0.502366547629933	1.65103204458901	0.00230873286874089	0.546651350399233	1.13448889397397	2.62696781146194	1.26776080519421	1.50264851744091	0.0517869891271244	0.6611628768123	0.517761797908717	0.612286283895495	0.00515110455968497	-0.000398009550425524	0.00146889515869297	0.0346902422898237	-0.000846351213799013	1.57179693669629	0.127602673743524	0.0643251798071952	0.650568241585888	0.016378801353196	0.0670180015944266	-0.00431428405828871	0.0719060158859382	1.28766656266387	-0.293442272490079	0.0725681109595882	0.158369467159903	2.51561301368968	3.89768082211984	1.7510533618786
steady_state_165	Mcam+|Myh11(hi)_steady	0.0125367742497675	0.267075697252562	0.0543803284900832	2.59772795134512	0.209352266940048	0.217662770673836	1.20836257127144	0.0443373926361884	0.726644460093597	-0.00104153380635253	-0.244148695726033	-0.0135291754846352	-0.0004157633653165	-0.0295246619647963	0.0049731374554371	0.39299442041365	0.0977053494112129	0.504282499651043	1.73164934772905	2.62549788501094	1.03060988084451	4.60283443219132	3.73656827479464	3.98916742905375	2.0784767270289	2.77294997023971	1.77652431988977	1.60217264949509	-7.91900850159657e-05	0.047648920591534	0.00231695759216243	-8.11393176186672e-06	0.00198255522013149	0.262127431447474	0.0444575109918805	0.168439289842022	0.909380502446155	-0.00309073502784403	0.0322973100023886	0.0356079366533684	0.0132700068015673	0.20867989174347	-0.174099101763704	0.0583214521045888	0.0314205254363675	0.398274369908328	1.00593122936812	1.23520671174673
steady_state_167	Bst1+|Ccl21a+_steady	1.31291367898245	1.66862897549864	2.46130471788594	5.10303116061271	5.00864044563055	2.27415125753458	1.47335327524144	1.6824877142322	-0.357182852412166	-0.134269080731051	3.59568855610661	1.17576777469311	-0.0136139450507855	0.986361374178021	-0.0590086119406378	0.934293085451813	0.78765292008873	2.78310752974434	-0.0196717907789249	0.235620842039832	0.115257977202105	0.126719286972351	0.961094301090343	0.0917214120185504	0.120678716396074	0.0251641000861738	0.226672479964017	0.0373209139329713	2.21252691323007e-05	0.0669615362751	-0.000988389409283386	0.00120812465955577	4.66505917882992e-05	0.41805621028697	0.0463400982553673	0.0424553963428232	0.267705544406414	0.010349256278654	0.0114858598614365	0.0707779120744464	0.0203307599956959	3.83521211397086	0.693414481376518	0.0776297871873803	0.020746101927271	1.46594994645629	3.81340571994241	2.8911882854302
steady_state_168	Bst1+|Tnfsf13b+_steady	1.74261765095589	1.15037863368086	2.80435819849651	4.32007758510123	4.4636031218624	5.26541299232397	2.6647116086442	2.97389527947732	3.89653371307419	0.0225498188774078	1.67462944354129	0.0720294295005345	0.0244288628898935	1.72283166966778	1.62732580773764	2.40590277958017	2.24846952062546	3.59521766947791	0.0109599627200521	0.0620122952675164	0.0851586705193517	1.30864785821819	0.589049382031931	0.496744813964572	0.00690070953020929	0.123329199163625	0.474389325953469	0.311999499904328	0.00317152064230313	0.0294485670277948	0.00568787759726238	-0.00828889751351708	0.0017739657995062	1.93171552424958	0.0125820294468762	-0.0393961229628241	0.564737828238024	0.0609559336516494	0.525402080757784	0.028242805275548	0.0691193658719019	0.985922038529812	1.01150779002726	0.0250006987647053	-0.0332457778084815	1.48514831489115	3.89457503705372	1.84951323121561
steady_state_169	Ly6c+|Hmox-Ccl5(lo)_steady	-0.00580485708164605	0.00367653589228209	0.0453524118479186	0.131703774717589	1.25940471500039	0.3364495756254	3.39880195946049	1.16759481586841	-0.208278176157136	-0.0208872999253985	0.0624254215842391	0.0163485406216202	0.0104673746868489	0.14988301038232	-0.0139836302140144	0.151148871957776	0.0358933089501639	0.233837158411306	0.00336978012581272	1.29298796850452	-0.00156791907836112	0.287562695377174	0.047379694828745	0.192832949582609	0.00909299078007973	0.00934352569233216	-0.0261618011163433	0.0409316744125758	0.00307566950240431	0.024073194054908	6.55647883402207e-06	-0.000114714857524835	0.0293172314942011	4.82503237045247	0.36184309435611	1.73248287671983	1.55475783050407	1.57856524390615	1.7494759601963	2.16395539266742	2.84989667125457	4.03599422015679	0.367856137606734	0.0775894184053207	2.29004160090675	0.0766610019421333	1.08109141453407	1.73047638713089
steady_state_170	Bst1+|Ccl21a+_steady	0.245676845102122	1.81767052583633	2.74799785987812	4.06412034586312	4.55029943725252	2.37901789762799	1.08519351040871	3.93880991019801	4.87214693292679	-0.0311752765849097	0.10675377666689	-0.0237412275416611	0.0303918155491192	1.71761317644534	-0.101122915753224	2.05253367514716	1.25852597825875	2.43165524818197	0.0021540825434619	0.259807297766523	-0.0653545398971477	1.19625106558182	0.435505961375607	1.29544172944426	0.0104166525370169	0.113389280989073	0.636353832113084	-0.131349660418925	3.21925265203947e-06	0.059181762029496	0.00115288099231246	0.699274261139464	0.0264130260949581	1.67753425932229	0.0313003290355253	-0.0655582124356302	1.32118741868879	0.0302820366604296	-0.437975377524437	0.0179653102789051	-0.13766225084581	2.8170361161553	-0.0653746938632252	0.0182627710020697	0.0169786530077637	0.136101128485695	2.2544994884528	0.446115628724798
steady_state_171	Ly6c+|Hmox-Ccl5(lo)_steady	0.00303570362056535	0.0135355684569273	0.20477868922102	0.889065232829961	1.58227619547357	0.777233095444115	3.8854039039981	0.0542782037781807	1.3010304462512	0.0109686318034984	0.935642679929186	0.0438997527125266	0.00398089423465698	1.22470322318125	0.0544331357060241	1.22322592122704	-0.0466223004790074	0.074657631864238	0.0233624604211513	-0.69702155624015	0.0367213281617919	0.980895782165444	0.0479703871998552	1.61817878361524	0.00256173523341914	1.38540163569194	-0.131192387622318	-0.00844591359689116	0.000839988379720583	-0.0250442860270151	0.0280955846303971	-0.00057455203987444	0.0126509456402869	3.32575967278807	1.55886643825598	1.28720229801235	1.48046982779103	2.20053676177998	2.77602377992791	3.24947218217951	-0.603711883448113	4.35496641423881	0.432242732995041	0.107196868793282	0.341955435487112	1.57806344808227	1.57828450496029	2.57879649034968
steady_state_173	Mcam+|Myh11(hi)_steady	0.0991852011754481	0.97566723706472	-0.0646742486581206	1.71025557830277	0.514689532090588	0.256518878794945	0.419399634070594	0.0659228290427671	-0.213209574896765	0.0677349278078105	-0.0194586540761573	-0.00787035953622148	-3.35590041506267e-05	-0.0306993220814424	0.00158071347168431	0.712748083550935	0.00264466581463817	0.514255834986146	1.29982693625952	2.01851127800282	0.0102024394146219	5.22398188089448	3.75751143887668	3.98672388132885	1.9110060498919	2.04013161918374	1.58065438215884	0.440902918122876	-0.0001486439084157	0.0590056797670148	0.000550690905162869	1.57572751979198e-05	-0.0125062353631498	0.184916964868537	-0.0191809506993601	0.0289925532051154	0.181102674583932	-0.000733719352324481	0.0932071662612885	0.144724337472937	-0.0500120829089723	0.0571044087632499	0.0355276382560114	0.044770313618114	0.120212538664194	1.23397733423675	1.26525094924691	0.524533132141548
steady_state_174	Bst1+|Cr2+_steady	2.23381926471293	2.46846862149913	0.784452159675066	5.40684430266797	5.4571354539222	4.56724268612038	1.14639737049906	1.89540533441021	0.75326278147671	2.69385213323445	5.11231932504441	1.3110486881344	-0.000236564964173825	0.732678679588531	-0.0173137953951038	1.33789132314339	0.246204111942397	2.98263992415257	-0.000646731628394779	0.00707659324491286	0.0169144628131672	1.53915701222591	1.17508974293536	-0.0725245654402532	0.00652585481431833	0.924679885997067	0.00454843799320042	-0.0448512976331939	0.00204718227786427	0.033252647647817	0.000257315016996737	0.000577959374910668	0.0141272251177743	0.0683589618705033	0.046053063944124	0.0120157152721416	0.952266966019168	0.0337167168098333	0.0507483144910528	0.0246434063159176	0.0109534780864705	4.38212221085277	0.0117475165652843	0.0074619646808535	0.0459232201811374	0.0121817421886536	2.11898590504011	-0.0397257371875217
steady_state_175	Ly6c+|Hmox-Ccl5(lo)_steady	0.0341151359082531	0.0142354198935775	0.108542569064598	0.694051635649563	1.19456315828769	0.683415051596168	2.81348719795244	1.4860299596117	-0.305214716759205	-0.0842302026504354	1.19975114190801	-0.0122430222594667	0.0837424433354044	-0.122543349152457	-0.0155183630710107	0.119720309640272	-0.0311192744774553	0.126352943843554	0.0157850626223748	1.21614432104516	0.0045336860886875	0.711995591897576	0.077089375331484	1.69902812538047	0.00982147665281651	0.0690497869581335	0.0550855226611868	-0.0532106135313857	0.00253926458738201	0.0140816611674435	0.0402235724517605	-0.00274678411736385	0.014713780874672	3.72897989858585	2.83735945056037	1.52734135424548	2.3024080964483	2.67793337701436	2.10650954097114	2.74051561104352	2.73798669970801	3.85819993669721	0.0658762109276878	0.0328164421113273	0.114273906524982	0.0878926028595228	1.48377868717859	0.0560604185742915
steady_state_177	Bst1+|Tnfsf13b+_steady	1.10830697660783	1.68072880168479	2.65993052812601	4.4819210149363	3.64271954412382	3.35792087905584	3.1327386641331	2.83895777763528	4.00942699790984	-0.0553071717062928	2.46002609676493	0.151597514766009	0.0537204686742058	1.90604124599782	1.67583357388639	2.73424085428681	2.44226280360102	3.82389812859587	-0.00105331364711258	0.370993669206698	0.122032492900729	2.71303355684657	0.654360468076988	2.33195367115773	0.0578110403616226	0.63202454304113	0.578103179122207	0.161148214951591	0.00459428815296328	0.450701864005702	0.00855480945948244	-0.0741573970627807	-0.000179738273206935	2.02732383306817	0.179634354511624	0.203802204611125	0.73234110612797	0.00610615155392119	0.570842423096869	0.138884014163341	0.286000724477358	3.39917233474011	-0.113464396940061	0.109649724488434	0.247136528990513	1.81216167028405	3.04777942872468	1.30676562216373
steady_state_178	Bst1+|Ccl21a+_steady	-0.17534544545479	2.21608394177912	1.463084540817	4.50152324098985	4.06158504822182	3.54159584737392	1.00074743300624	3.90619733735319	2.12022384267888	-0.0386448488546313	0.0978129327075229	0.223764806846799	0.0801844416232741	0.781769886000001	2.03901978816631	0.988899799468135	0.86917290980662	3.66544220063122	0.0112706915619092	1.64483929191201	-0.216443971842179	3.81235548468166	1.51306302952609	2.248751409302	0.125087105951155	-0.431310951538767	-0.190672135732546	-0.123686596305703	0.00132647856603377	0.0408192386400919	0.0441201455724556	-0.0687853274030441	-0.0027043493943357	1.61121278909405	0.105533938698964	0.152453710796232	0.552419950322357	0.0630130505416742	0.103182245704714	0.0622995822693132	-0.118031638530987	1.72961909150331	0.388551896982743	0.073144773434596	0.0963714463436686	2.30646485537241	2.67971634510575	0.72467693169639
steady_state_180	Mcam+|Myh11(hi)_steady	0.016743744067924	-0.269458735565692	-0.0120910848249163	1.85996640658257	1.26056225101793	0.382790015647634	1.46826274337938	0.00163265498414674	-0.0420927530545758	-0.0069888963970461	-0.609968312796005	-0.00789828369176366	0.0653281753175328	0.110663456375587	0.00165790307728798	1.55705670111032	0.0551130138880698	0.120006819061525	-0.260738963829716	1.43814389405063	1.59455944031711	5.04703059264364	2.8309023657844	3.941717170855	1.59136456347574	1.91795667325461	2.23587921667229	-0.259958798064297	-7.09721715151059e-05	-0.00967614526740811	-0.00112549199459805	3.38331594683284e-05	0.0138511288721579	0.0876248252532359	-0.0170151561407996	-0.288521383619112	0.234031924005161	0.0406154965190416	-0.0308470904120755	0.0104921589144511	0.134677045167265	-0.340141592030493	0.0986072175686521	0.0290911283557343	0.217884263674765	1.8396467797041	2.46520250159536	3.55436840238479
steady_state_181	Ly6c+|Hmox-Ccl5(lo)_steady	0.0154116133081629	0.0548868175266971	0.0964687529551125	1.68414235102844	0.762754558880019	0.675530920625388	3.06809769334244	0.268484715424267	-0.43599377188448	-0.0101506091801972	0.106666666534357	-0.00335889384944362	0.0340979690652915	-0.0272560214379687	0.0255065885412853	0.0369281656227516	0.0835708445066895	0.0500116331581252	0.058611578584213	0.775826959036118	-0.0806177846018343	1.66833820084127	0.430494454784978	1.34060001448434	-0.0070494950060199	0.510231557755872	0.599831394930916	-0.232695018318473	-0.000647520596115714	0.000874290663770301	0.000399131248723047	8.35063699093484e-06	0.0119860783538227	4.17035995843771	1.74867763714584	1.62386506404738	2.04911319668393	1.53131516819787	1.78123560424731	2.01434930218633	2.01612508883412	4.46211220339753	0.130783108349533	0.0772483044670937	0.26355267552868	0.234765374694845	1.70876077681227	1.03412035738902
steady_state_182	Bst1+|Ccl21a+_steady	1.07204178215547	1.48396782725307	2.19555861055703	4.57117813621832	5.18606071131741	4.30423591509617	1.50360006612805	3.5059345062033	5.07210575103955	-0.00752574145979793	1.26013486226458	0.880441946247553	0.0235974017240563	0.579041690560411	0.707363346133491	1.94368850143056	1.86202060419507	4.30020807660943	0.0178591400395837	0.238049849212867	0.0308453035761522	1.68087315483143	0.329143160775881	1.03306628090681	0.0435708897964144	-0.0485943359787508	-0.0895169160852424	0.0540554246713352	0.000383804695149756	0.0363792728188134	0.000860010798113612	0.0940010280903801	0.0349548573463776	1.51690278750548	0.0116780197222334	-0.116542269424449	0.832380761224836	0.0713508011522965	-0.12304252288863	0.0349277131820537	-0.0983115044430898	2.22567778742709	-0.16054859194687	0.0638811647236956	-0.0460305056862447	0.0813534508810071	1.81789329275856	0.634809975915663
steady_state_183	Ly6c+|Hmox-Ccl5(lo)_steady	0.0129868663754749	0.0537878365605521	0.161246426731509	2.03371772110144	0.399475251066783	0.751133781273479	3.02125490261187	0.153037972922373	-0.201599696154568	-0.0226949394955854	-0.0543364407331415	0.0149153858214331	0.0222819338704336	0.767986409133713	-0.00290684624073306	0.119577508058425	-0.00339285885141501	0.189657822818525	0.00290409062242119	0.753466390143686	0.00101464129301574	1.26036198501277	0.142204146385031	2.07004411531724	0.0249779449665524	0.180347702553611	0.026733120661054	0.00931387667705494	-0.00210833407363907	0.698491070854559	-0.00297812672978903	-0.00101825492629408	0.0783816196184222	2.59315563856801	0.237536562651401	1.18106717923962	1.78117525414123	1.13189802435375	1.34784871651029	2.13500773212914	1.65185597586256	4.52180548166061	0.158398109550619	0.0816188574861912	0.165473538232943	0.182489933535403	1.76365681094782	0.321159929777461
steady_state_184	Ly6c+|Hmox-Ccl5(lo)_steady	0.0175733067232191	-0.0495093753690354	-0.132481909264431	1.35953806385603	0.081455795551052	0.485409588064364	3.31704106847736	1.29459495663269	-0.118364754302647	-0.00525667716832871	0.285665122598829	-0.0181110451061674	-0.00651172659891057	0.0665775948430431	0.0522520039321712	0.208675838791009	0.100340555364661	0.33443287502629	0.000447474880085372	-0.182960324845725	0.00101319766917036	-0.033858525266948	1.19758117130721	-0.170558199980628	-0.0114873414477162	0.085589136059575	0.0400206368410536	-0.0488573069380946	0.000460450368487909	-0.0246778657434488	8.49298199706478e-07	-0.00224544487858578	0.00311117410900222	2.03129093088412	1.70043775268392	1.54184490290907	1.74239594723215	1.63648216160043	0.205817635629602	1.51629741563543	2.98827625925367	4.69750306746131	0.194906824527185	0.116058872830301	-0.0378078623231626	0.196664039182106	0.169915519187093	-0.001383314786846
steady_state_185	Ly6c+|Hmox+C1q-_steady	0.00900528287928563	0.000682830943966302	-0.0141448138588577	0.844583503157088	0.353155788220374	0.321433761685841	3.38168358199808	0.186019816186816	-0.11268620348025	0.0038628622048139	0.177095953688732	-0.00411467627808757	0.0161020751187462	0.682620389433181	0.023864428622642	0.0331272334703533	0.00836865502524367	0.11970230231776	0.0118352522948005	0.0350338510977681	-0.0143149253413541	0.644495491933578	-0.00258824925236525	0.310595130677397	0.00338764855268748	0.0515579792023108	0.00622204731657723	-0.0859778192901302	-0.0382419114556326	0.00645453877630862	2.86144099182208e-06	-0.000463736924979037	0.00011087478209714	3.56997780831695	0.525665934617995	1.7216138089	1.74767404588749	2.09265570285441	1.93131652028009	1.02178458280828	2.88879100598554	4.15723555464455	0.929029151371173	0.0789354990119314	0.889516302129093	1.00042962629556	3.28426304461253	1.94854889622326
steady_state_186	Mcam+|Cxcl13+(low)_steady	-0.0128661443755234	-0.0180252281705934	0.0455517117522614	0.423978923487197	-0.146994014947019	0.39739295609581	2.18228982614589	0.49478666474548	1.0258985536769	0.0418699509663216	2.89159648501294	0.0107797415768325	0.078655879303837	0.0104916067382926	0.0174883340130746	0.344668576696927	0.245960900311537	0.207265397867905	0.0732630272237189	0.240148017819674	2.5156723691992	2.84484748115888	2.249642004582	2.45427442702287	0.12625811409221	1.60066929015831	2.52096118746568	1.49547250871167	-0.000514074670293804	0.016322669526306	-9.98884960091121e-05	1.39973682729268e-05	0.00447858029040703	0.376812941313548	0.0375990782146826	-0.298985353453129	-0.133279831189366	-0.0511469428240892	0.906241405946425	0.200375426849541	0.576282027302417	0.271188683975429	0.154383420808517	-0.0174403591925881	-0.118244583429976	2.89037702398325	4.55262789199546	2.05653995251434
steady_state_187	Bst1+|Tnfsf13b+_steady	0.255905244900886	0.831052770879294	3.25487335251554	4.12918525600533	3.16869774431957	6.71422000429641	1.75091903499226	-0.225527263643177	-1.6688517139213	0.0157358803589029	1.08917769468685	0.142481701173688	-0.03704813950812	2.27279325418972	1.92747011194565	0.988402888564229	0.853841882691203	1.20874667022295	-0.00246115414086887	0.89349383779665	-0.175143822199756	2.68312292360846	0.686206591278982	1.49353519721958	0.0836657790062939	0.239253919396423	0.883522385389782	0.0175805297942414	-0.00106707060676378	0.00322185074620002	0.0255236956064749	-0.0638120835419651	0.039593092586206	1.88426985502495	0.00047467512367629	-0.359906707724659	0.0237343967831063	0.0313959876113451	-0.235896575279261	-0.102539927889133	0.651295627023761	0.498875650057826	-0.00666553693739716	0.0217874415292482	0.278905923840234	0.378981495478712	0.913783345974118	0.592649556566466
steady_state_189	Mcam+|Cxcl13+(low)_steady	0.0182070725824846	0.106125506862076	-0.000185600554889448	1.05602118253991	1.2549528397927	0.348564811399181	1.53167998920011	0.73313098013806	-0.00531206364898459	0.0474778157437209	3.50993225294636	0.00374215491301395	-0.00279971904131252	-0.0319810418134276	-0.0190142128053093	0.253359460360779	0.110798940900689	0.263766634292738	0.29111354931212	1.97431561888027	2.17582814948133	2.69243670512703	2.04280159786354	2.23121330018116	0.163190834092779	0.251227239055044	2.45902016747706	1.32867609652074	0.000774764605243075	0.0517488975218683	-4.30147583432715e-05	3.57203910763807e-05	0.0794388761957788	0.559855079058992	0.0275709241715673	0.596756059847451	-0.0246279767356616	0.114279311642078	0.26258677244194	0.156493169980694	1.52559795242294	1.58159267675462	0.133428694890605	0.0210618355218677	0.883644268588454	1.92240954965279	1.73858045912834	0.368284346095894
steady_state_190	Ly6c+|Hmox-Ccl5(lo)_steady	0.0176623532861106	-0.117179511448738	0.0956021922144139	1.02988050324183	2.12856560850363	0.940723922020035	3.04697058170424	0.150321936351743	-0.44041757380656	-0.000133704091967511	-0.234960010969552	0.00432378610314364	0.049878222616095	0.0210606853832396	-0.0237468498501791	0.036879967560409	0.183313562096471	0.206896445876302	0.0149255625350958	-0.433452683985957	0.00800166162497569	3.22168462767567	0.0658498709104964	0.507045957645899	-0.0634442838253953	-0.0764048359574868	1.40320008315015	-0.0500449334571247	3.35848119752074e-06	-0.0101492095674735	0.207906701421184	0.000353678517257006	0.000458787624112776	3.16563432069137	1.42396330726304	2.66129327124702	2.32027157674588	0.109307875190914	1.46161225222001	1.94237513857609	2.00150425087898	4.21796806508685	0.116884686692081	0.119306235051099	0.21668987742658	-0.0299186546043268	0.927286782994176	1.65645180625655
steady_state_192	Ly6c+|Hmox+C1q-_steady	0.0224157230084253	-0.045629055049515	-0.00623919011210547	1.89761023079009	-0.0309295639478517	0.259909015554076	3.29454697558005	0.181491609900008	-0.28941036038243	-0.0134775564007645	0.0273924636245014	-0.00232160725123754	0.0529854458030466	0.0446155679123491	0.0588434937946852	-0.0467628447530815	0.0136610728513629	0.19358783144542	0.0202163367666258	0.439934515108223	-0.0038083117360444	0.119796413829246	0.110172077882978	0.902652573409658	0.0113007212162475	-0.039248958244159	-0.0284292922140897	-0.104939636562591	-0.000926710699057822	0.0155582951823432	7.9667053715835e-06	-0.00136836903412216	-0.00322681340915567	2.7564927235028	1.38937645559883	2.69156030026696	2.54339594391829	2.15117157133952	2.27617305261267	2.07376275774397	2.81336532687423	4.44760418121552	0.850087505434173	0.870065380616481	3.04271058907623	1.4565729621043	2.02643440051018	1.61077321677097
steady_state_193	Ly6c+|Hmox+C1q+_steady	0.0285006800215307	-0.0294756505009808	-0.193200351108864	1.27945723419364	0.84535178812267	0.326856386083244	3.28451875846154	0.420781772231991	-0.292677050794866	0.0201571769408706	-0.217563094883558	-0.0415173399727743	0.0319567341860272	1.07945845541414	-0.0148863354250966	0.244327214560538	-0.000510422376205824	1.20943221241755	0.00841417718091739	0.552905659698203	0.0180474245978944	0.738087641493345	-0.00195290334146174	1.051539593838	-0.000454559915701695	0.0277394388870164	-0.0490883729667638	-0.0156874560975742	-0.00139798980366407	0.0278318685881613	-0.000107749601144669	1.21111661317326e-05	0.0710058875680467	3.89320453589053	2.56946028621004	2.81419716297116	1.76359083749898	0.845233956556477	1.44856892238948	2.10391048692719	2.61624431025465	4.72964486882714	0.560403293988243	0.520984713614158	0.105743914617205	2.32410164438413	3.5267191341101	1.22518179853727
steady_state_194	Bst1+|Ccl21a+_steady	1.370500390301	1.20226213474139	2.42118543354619	3.95930778584577	4.88038414008374	3.1189169988902	1.27060956361808	3.83587295354095	4.88587011172322	-0.00693837828466726	0.548040604511087	0.160587066985805	0.113193565923784	0.78848851347251	0.625422860612967	1.23791600192744	0.33889270640476	2.46635059752247	0.0119332711049175	0.442393490136592	-0.140613707736693	0.491220305825978	-0.238626237284188	1.14212765765452	0.01704555062946	0.340809838167609	0.559143063922184	0.326918618158935	8.35511491156861e-06	0.338621490015816	0.0299750719380906	0.0993673007793771	0.397585651981281	1.47591446135494	0.0910241273994725	0.0384003353795813	1.25276362833293	0.0226302508741198	0.07805953134839	0.110339045893134	0.259757518209197	1.43057483175275	0.250518579271792	0.0397290626104516	0.222618348518545	1.10674413264761	3.90617818529027	1.72750840829139
steady_state_195	Bst1+|Ccl21a+_steady	2.4788029955376	1.98873146032761	1.63125603654609	4.93754190753205	4.80110983882106	5.06819231409752	0.666378866858183	1.94942683348112	3.70827875983336	-0.0354609553363569	2.51156829813611	0.31720223925885	0.138676956133506	-0.0248555964272651	-0.0360452473893708	-0.262974312530903	0.0813830721767754	0.593749545095824	0.0203081050107332	0.0586532853103364	-0.00354896455547206	2.02464110934243	0.964267214790316	0.752800845843769	-0.00430088819496843	-0.0443971200276927	-0.0215244544715382	-0.32627924299997	-0.00172431365200222	0.0332279550960672	0.000709370240227003	0.0177040915416153	0.00510119094742639	0.871739405763007	0.0780041154003271	0.0693401949577071	0.904939830210686	0.0344540662019846	0.0237869213124948	0.0100102855701412	0.850293973395903	3.64435625551662	0.202528098861542	-0.0028035636787159	1.13793518457852	2.10982164794693	2.63511587674877	2.85057778152019
steady_state_197	Ly6c+|Hmox+C1q-_steady	-0.068723831894342	0.0125134044711897	0.13937342765659	1.45139610631181	1.300733653944	0.726264381720741	3.41989772758442	0.198221853129735	-0.326879469297092	-0.0287141021894468	0.0482848349687509	-0.00689880880046272	-0.123374836363156	-0.0193527915953096	0.0838278990935564	0.14415944944233	0.110951417698875	0.327730622374868	-0.0550452488259755	0.1987510103651	-0.00862771390470978	1.15982419349237	0.645912342701376	-0.517285803841728	-0.00528526582421633	0.116777471846069	0.12121016897021	-0.289321019165149	-0.00177032641943825	0.0429509742712249	-0.00233051989734427	-0.00223920552757482	0.0141679008386201	2.4892524870388	0.650642167718245	1.01105441452924	2.54141321514015	2.14412599885867	3.23455950035895	1.77035708657803	2.4083514183554	4.29344847378125	-0.148421528199393	0.0994088901378425	1.78690168978437	0.222575290061845	2.93930413588478	-0.0388018932564229
steady_state_198	Bst1+|Tnfsf13b+_steady	-0.0652976628360959	1.95654515017261	0.833554482267392	3.99451885105204	3.68919306953713	5.94603615873929	2.09744305762088	2.17361628046785	3.1621677511965	-0.0244225879492658	0.788232331944261	-0.0363471415995019	0.0332989243778048	1.13648065079132	1.9206283157384	1.94493782996868	0.808787518088928	3.93315215868975	-0.0527636206125995	1.21135690602217	0.0502682007359017	2.71843356086095	2.55773442753299	1.07303247310973	1.02891951945841	1.35679550178222	1.2799477794349	-0.0938814765985657	0.0597758692575307	0.0853120821424221	0.0162400934444171	0.114820142470651	0.0410121410540684	1.68894412594938	0.0462946656954563	0.920350126202184	1.09760337534516	0.401322529521754	0.065763591194373	0.103632505019407	0.11935632264728	1.77519564481008	0.208446478580277	0.00552420863868308	0.0964829123145932	0.379415242542003	1.39774889286819	1.18600904736415
steady_state_199	Ly6c+|Hmox-Ccl5(lo)_steady	-0.0234718437782399	-0.13805078233461	0.150056256715748	1.48627456502088	2.38053922998979	0.391087146768517	2.10239659602547	0.32980372785008	-0.073069696064234	-0.0500317045473143	2.12934969458725	0.0167355385547357	0.0366254285700924	-0.0149471175778407	0.0406615940352641	0.0988891924804633	0.0550639652306357	0.245312650090231	0.0151944487840353	0.0143144067432946	-0.00410064521550533	0.0541232652300529	1.71850921065684	0.0968115199823655	0.00195007927693006	0.0587287718073978	-0.114918049770799	-0.148602261772205	0.00324867524792727	-0.00253539215824333	-0.000112877346326039	-0.00332534414037886	0.00181931267993332	2.21316686437662	0.0705921935092749	1.21720669487902	-0.737732923914121	1.95902341436126	-0.38935095839553	-0.26774050915654	1.58048094086849	3.97232452692032	0.272168399239821	0.289552719432885	0.447270216762301	0.429684178803566	2.01821309060064	0.0969797448177618
steady_state_1100	Ly6c+|Hmox-Ccl5(lo)_steady	-0.0140853751637989	-0.000312754272657506	-0.0130607785866934	1.95476547004554	1.43339991863297	0.229282159653894	3.49941310098173	0.175922304628967	-0.104985059532279	0.00500601758822455	0.0500037685699526	0.0239895707639663	0.0181100500974958	0.0866806227332242	0.0287043455857292	0.108936582923738	0.171506571676753	1.25430244817477	0.00272998698759131	0.141854169733962	0.00211659094927862	0.17417011744013	0.0454694928652427	-0.0396176345814714	0.00310696183935563	0.258357769322146	0.150189368200516	0.671529967579637	-0.0174789771341685	0.0291432466441537	-7.39475327237897e-06	-0.000449099897756774	0.0290690451756609	3.45888387046586	1.22931033415544	2.14893624621327	1.89034144873072	2.08854852545613	1.9354687048494	1.79307565832272	2.25341566612866	4.75229415468051	0.487466452144322	0.261007647904099	0.194515584912087	0.427356751674776	0.612978207147357	0.579444322998464
steady_state_1101	Mcam+|Myh11(hi)_steady	0.0240934418208281	-0.140781372878654	0.675517068644249	1.11621398721839	0.319695105186311	0.791856855477245	2.81477830501701	0.863965002352338	0.220224037240177	0.020505038937586	1.29556513333084	0.0212250259913234	0.0128264387565981	-0.136022631739978	-0.256715233436429	0.264361679737005	0.0346652634487318	-0.103040691754833	0.873443691619868	0.126895695342602	-0.120465658103868	3.99111312629211	2.61352732125588	2.81178655884949	0.600146184894501	1.38768231115925	0.756426823247773	0.746066438942171	-0.0155545094280411	0.00471611297252506	-0.00427231333329537	-9.30132573309621e-05	0.019855474421445	2.40706011794218	1.55768524725064	0.918279548850736	0.678912938204307	0.99626742936462	1.64714693795687	1.35013140555107	1.97877284163033	4.0440766909916	1.72156396309668	0.0505055974872738	0.333392087384661	2.03559455971198	3.11224783297969	1.08964643415586
steady_state_1104	Ly6c+|Hmox-Ccl5(lo)_steady	0.00742335860524512	0.00437345508971632	0.104976247323346	1.19634770456639	1.37303579166315	0.740083781268292	3.20560642415464	0.282497399605575	-0.380668005386747	-0.133716357157851	-0.131107821375906	0.000694827646393362	0.00124064279217398	-0.276100867904611	0.037834764454692	0.0704125361895831	-0.102682929245024	0.130586224645421	0.0520580751370198	0.116003220369398	-0.00394594544353756	0.686305506165851	0.0361239067514996	1.55167951662435	-0.00812258389706066	0.129760662860298	0.0197319491599257	-0.0089013715675433	0.00120624784058606	0.0018770404677614	-0.00235825357516719	-0.00340570544404267	-0.00172978148147483	3.21340457574014	0.360297167489987	2.34657497322997	1.97355391989226	0.212999108919236	1.33371498476373	2.89317422264771	1.85676894087409	4.12714281354142	0.210493870414459	0.117650194785644	0.221339544391005	0.126398079123258	-0.225255992479622	0.173812591983246
steady_state_1105	Ly6c+|Hmox-Ccl5(lo)_steady	0.0105063340812883	-0.0862909828128288	-0.0941340769894571	1.24542613860596	-0.134808537211363	0.446187429931382	3.43018747342296	0.354212743412291	-0.201307325386299	0.00599275198706006	0.0879228354428757	0.0148265682724136	0.032082840541713	0.0550474947157056	-0.0616677628577112	0.0555146673728861	0.00529368772077084	1.75112115739322	-9.82570814495589e-05	-0.0549270961300533	0.000714250240574544	-0.0568380281776598	0.082982615926436	1.63048026900284	-0.0142557954868073	-0.23452596140857	-0.0313462033478618	0.00349026980454659	-0.000222015764629812	-0.168169913994395	4.63767588540167e-06	4.63767588540167e-06	0.00188097255309672	2.2928452142917	0.864246999320693	1.80025021736686	1.06107516030768	1.15753091425847	2.30292907374449	1.52332670198985	2.85539326650224	4.13088938044912	0.0190485532274169	0.043351158310309	0.590507737543801	1.70398622155238	1.42094226980381	1.44739659383682
steady_state_1106	Mcam+|Myh11(hi)_steady	0.00213820336578805	0.0716089207514519	-0.00228350897436072	1.97812666374236	1.17303446906896	0.374347344083417	1.98637809484976	0.882324319849977	0.845051553312334	0.00785060543531439	-0.0659099806442776	-0.00718658361985016	0.00502229683177948	0.00682878941182153	-0.0756386367755413	1.23065552857044	0.0387232081667992	0.130075589195459	1.67315567270468	1.42126178698456	0.321825241815253	5.16758776352122	3.29502799257372	3.92587172675311	2.43252370697418	2.56550561947791	0.955526707467389	0.459122705452695	-6.69532666096862e-05	0.0211039753715919	0.00783154978701999	-8.85776297409679e-06	0.0923260762918192	-0.0240477624679096	0.0249844017609645	0.0097593917466274	0.784248822548156	0.059533616587008	0.0025361904373836	-0.034300832863884	-0.037888626465168	0.0543211191359203	-0.0640589134806732	0.0409891518921566	0.172544492379267	0.750592815487323	0.373238789752363	1.3887464328653
steady_state_1107	Bst1+|Ccl21a+_steady	2.2483485186855	2.25983480095797	2.84327654919355	4.97214192278244	5.21111498320135	5.9952795091404	1.25841154188703	3.27384010838569	4.52791245936886	-0.0118782035577233	3.09072289917604	1.50466038439975	0.0427154757167114	0.594651208063078	0.0142385018577083	0.465764182217787	0.0398631083960999	3.03045816402281	-0.000607132529329212	0.0574885705544538	0.00972297348897613	1.64554038538888	0.558710054403038	1.01184846699947	-0.00588200125970078	0.183142072723781	0.0554895960564263	0.362217697907227	-0.00238311346215667	0.0197791728486496	0.00419702037500752	0.00560644730967265	-5.99434694713717e-05	1.14741636179115	0.0178676852799103	0.0965515369588735	0.776421328534942	0.0193372780961446	0.115201720521326	0.0193201872780143	0.348096669230624	3.30580050128688	0.163430301508843	0.014480969131277	0.1090345472858	0.317418761011074	1.89151760978776	0.905755442119674
steady_state_1108	Bst1+|Ch25h+_steady	1.95752719066724	3.18655278140195	0.10449474408886	4.59364460639948	4.32696828958108	4.04480163121502	0.639156994881953	0.833781413738286	0.0952026807656551	-0.0297559038857391	4.42407658268488	1.98641985264056	0.369962165074602	0.964598731847773	0.0375888332493417	0.000681231963825437	0.0820806028067376	1.47241158362741	0.0238929951519764	0.0922147923458014	0.0501965139519952	2.37078390416743	0.786677563947859	1.03163111685211	0.00382435387721269	0.0301502370428886	0.687773375103057	-0.147957946480588	0.000214146158636254	-0.00474921335396714	0.00106299257473487	0.00341134877089807	-0.00352225482875213	1.01636156164401	-0.390606785432326	0.0689371916510009	0.559041039557817	-0.325573086439329	-0.0924505554847629	0.509618841758684	0.509579118821039	2.72642092113691	-0.0510257287869181	0.0337319711160433	2.08668293587188	0.255886843660994	2.60875640720076	1.71304309377586
steady_state_1109	Bst1+|Ccl21a+_steady	1.3197995848609	0.854322636202514	2.60704590119142	4.10772389259373	4.49410488381829	3.93308582724465	1.70393264348888	3.23080798801098	4.7233876086042	0.0424717088507881	1.50129646215094	0.743635366084865	-0.0802238795506813	-0.211031154169069	1.03000033076205	1.61114497914392	0.974754985272883	2.94739286455406	0.00126968516012228	0.842759633039977	0.129091056181273	2.01171344785833	0.879705712039953	0.531049767730406	0.0832153586221023	0.0962467130019043	0.136190450140214	0.990401294382333	0.000196151274168658	0.0473308749293051	-0.0103368557449847	0.01075317100119	-0.00239905913846457	1.29500764836232	0.0261618358622794	-0.119571232261501	0.89904101625574	0.108859996109498	0.028783946374621	0.118649042095121	0.640361780063258	2.6740332840377	1.56762389158613	-0.0222409217281526	0.26121397077601	1.56825792376716	4.15048986009305	1.27033951805577
steady_state_1110	Ly6c+|Hmox+C1q-_steady	0.0454326802937045	0.0428914877052359	0.016150414007602	1.10183930921776	-0.0335628942728228	1.05747813187241	3.18579014598438	0.330335524132876	0.976488343799908	0.00994342782173954	0.203987138545169	0.0422237145681429	-0.0197512099734371	0.0335366796179032	0.117663881242367	0.0744105544789256	0.0018029262504702	0.22660659326088	0.0335461691030277	-0.0401575987036799	-0.0161730507027357	0.531556959975484	0.214832118335826	0.0673242228431599	0.0108069297221752	0.110562448893502	0.130190780248006	-0.0760408632675163	-0.00121749198813897	0.0741721753835582	0.00274673260053114	-0.000553666801473077	0.00506296405083817	3.72011075574527	0.967189171643598	2.32852383337743	2.12761973324076	1.43695953973392	1.01329627813007	1.95145945917843	2.44583852217049	3.78481284706204	-0.0903936404317666	0.178248280029224	0.977816268304128	2.32235689640128	4.61507054815231	2.15009951256957
steady_state_1111	Ly6c+|Hmox-Ccl5(lo)_steady	0.0241308473386486	-0.0992290083476083	0.0391864196610143	2.38641178707124	0.285339602340521	1.11122307898201	2.31469353510544	1.03223742708703	-0.377037981281506	-0.00501096556195861	-0.311890267560791	0.000365115824033258	0.00349556780710091	-0.11191705253385	0.0813196778466051	0.077131937935697	-0.0663103931005658	0.871964773853905	0.019067831731659	0.65843543189928	-0.00926450531350295	2.47723280459752	0.498585560786741	0.221321719342198	-0.0086537710148595	0.037587797483612	-0.062273465206305	-0.00384776054985765	0.00017340467455227	0.0238381761049152	0.0117229210277424	-4.67343363445424e-05	0.00139344991372332	2.96679985227886	1.50218362621234	1.7483810353728	2.10767602090493	0.0603129971279438	1.73510022129619	2.3705910791429	2.11546831361442	4.12644061008533	0.220916574998173	0.0221933834688887	0.170199000657744	0.18855085128032	0.836990163802777	0.219361397603193
steady_state_1114	Bst1+|Ch25h+_steady	0.783425506828082	0.69822790338747	0.777498559638777	3.11292567252397	1.67134351641168	2.4753674004885	2.08624018719911	2.42879231127241	2.05839360039798	-0.102937249825285	1.51930502424398	0.0626490221091726	0.188084780098384	0.937094166761283	1.53939632944129	0.0152782595718636	0.0121461267370762	1.36682955345257	-0.129679318224806	0.936852627993487	0.142264214330381	3.48580789510067	0.304233259918785	2.40780731619139	0.090330436669546	0.797376638388424	0.995422093772017	0.590183439281946	9.69099147657587e-07	0.0404962454845097	0.000630420471871611	0.0122356141941635	-0.00190559686686906	1.65952967555859	0.232768428522165	0.780882286038623	1.32950180203748	0.133668259717258	0.837787806979007	0.790534603348226	1.07741377145602	2.67957035847463	-0.0680833420432764	0.049809123502122	2.40146523004054	2.34001249753259	3.79979177230086	2.48364257911511
steady_state_1115	Ly6c+|Hmox-Ccl5(lo)_steady	0.00884672137875771	-0.0525714564464808	1.10032730318228	1.71098244528121	0.780123549709282	0.588942399028844	3.21401406115664	0.475958891749267	-0.162117737281655	-0.0130823197737657	0.00806585647987573	0.0243420639590424	0.0264434429235191	0.105875660791355	0.0392238394820623	0.0159988204928716	0.0418046564678743	0.201738570722837	0.0581858423938924	1.25584478487693	0.0376152965453	2.57851930941704	-0.145513032628998	1.05500477910665	0.0316163306976814	1.14436309622441	-0.160896437939818	0.963986003921269	8.17248890555285e-05	-0.00132964837958188	9.39458492060586e-05	-0.000111318416967895	0.033624152007143	2.93666668212934	0.422961658726114	2.55876109818437	1.46039350902789	1.38870621648198	2.65711249058912	1.69236151213541	2.25364910195368	4.30441647826855	1.40224162820584	0.0395125041530453	0.133702434283582	0.194096670420388	-0.0515336873759711	0.326734745509482
steady_state_1116	Bst1+|Ccl21a+_steady	1.65738896088121	0.846150374868237	1.78229259509538	4.40328635269915	4.88772629102705	3.63712774027977	0.399906184197522	-0.0941222504302814	4.08051268921656	-0.0837149642271019	0.0962711748330001	-0.380005219923564	0.0803830166398923	2.35238563443534	-0.338283230169271	2.08967647625235	0.729685641318328	3.26205748027249	0.00175447619505988	1.49815748225106	-0.0178727660522424	1.54364345956435	1.6406959094603	0.299582500291977	-0.0421206675410427	0.208991062449597	0.164084936360029	0.725116228604602	0.000730042581944751	0.136514591760392	-0.00639272464230239	0.107510310668573	-0.00515926685000712	1.21972431619865	0.0662814257560792	0.019838544874518	-0.165179017834239	0.0219092607085103	-0.14617581813357	-0.081073695045055	-0.168502668225264	1.28279867062207	0.397173628295439	0.0444029288471312	0.0098504122926347	1.00873096896971	2.13977499300772	-0.522499418765823
steady_state_1117	Bst1+|Ccl21a+_steady	2.29931780703224	1.27221765126924	2.0385929717346	4.42233649904097	4.78706184273151	4.53535286493145	1.61128073939373	4.51079843244788	4.484133072447	-0.0862303814103972	1.23530801663539	1.01567793550238	-0.00581351223527352	-0.134275708363808	1.18991371528327	1.02363198314917	1.30976629392996	2.48780571799855	-0.0170713271783955	-0.165542523838677	-0.0769487039399367	3.37420043356067	0.550647386888668	1.81684036606445	-0.00640525230757501	-0.129244442129393	0.689987210698875	-0.169583570456484	-0.0028094768408342	0.118569129174534	-3.01114232103968e-05	0.11919886116652	-0.0258287584223486	1.57261863024518	0.0399323412101798	0.642291117844765	0.125613177184507	-0.0103190199699775	0.626250181720496	0.050702093761152	0.263269438426374	2.78446496797805	-0.0996092259120988	0.0339942494800357	3.15621808109307	0.821473912810236	1.85905620133116	1.9155377633617
steady_state_1118	Ly6c+|Hmox-Ccl5(lo)_steady	0.0280740468707809	-0.172956437195589	0.250919191906801	1.23776961728001	-0.0453287315283134	0.501138363882976	2.62556966815736	0.0397799368920988	0.303556361271965	-0.0285640070619405	-0.104080651670373	0.00448826379686921	-0.0184953794383273	0.159042895070459	0.0303287265592648	0.032982094008007	0.489506010159919	0.140177632460969	-0.0262396099493443	0.0226807037083914	-0.00122329907051664	1.23909423138875	0.181609056780451	2.08753334547069	-0.184305183313712	0.194347077517036	0.0679073528999759	-0.095363031333848	-0.00737739717050214	0.0120639946650028	-0.000752676478708918	-0.0028502378351861	0.0116471670615632	4.27918397323088	1.89829305311335	2.74712646849814	1.46351248416033	1.27508599940839	1.76076508178615	2.39231867443962	2.18955610592093	4.30252171056279	1.16095176127172	0.0471986679267981	0.130928348642584	0.0927942371328313	0.915373464131705	0.206761822493444
steady_state_1120	Ly6c+|Hmox-Ccl5(lo)_steady	0.108241792108911	-0.0112473666482639	0.048848267580574	1.91865367375483	0.914457951380848	0.707683880268661	2.51084511261232	0.375961009576414	0.774937186820082	0.0914542628516994	0.891383926094684	0.00526005382070044	-0.0052495888313534	0.0599654327578844	-0.00816505646220472	0.0513618951225797	0.0997497145670764	-0.00988014764830994	-0.0976295182623945	0.767529418263669	-0.0288551211569292	2.71575472375745	1.22940306629011	0.0657608721739657	-0.00451575098964267	-0.103267936469742	0.00770796027065655	-0.0216592285381829	0.00012743541175072	-0.0109241099857454	0.00471083447528985	0.00124880648114808	0.00552673337484036	2.96904673414746	0.997573038235401	2.69709610800452	1.68821265212997	0.346581159996742	1.87423051885111	1.83586735342741	2.48788161747655	3.68623544049393	0.188376342416831	0.0750933789725773	0.305992163379816	-0.016503517300228	1.02008581097552	1.71035725974358
steady_state_1122	Ly6c+|Hmox-Ccl5(lo)_steady	-0.000944094337954186	0.0202470688660854	0.139874736863372	1.96424404527031	0.0269821459560574	0.502015048817712	3.69357363655777	0.641549170370694	-0.159897813875646	-0.201184815332858	1.29414791951858	0.0448679877129126	0.00896150596436028	0.131364034688033	0.148833839569158	0.0511580964084464	0.0703744536753794	0.0944959084300135	0.0268045074609126	-0.0852090499432451	0.019731873553227	0.171232039409674	-0.0972370260159801	2.35581713178043	0.0146530614166281	0.296243606586548	1.09765191218376	-0.0930028858096282	0.000780967575609553	-0.0150812674546642	1.39211637593427e-05	-0.00027018589108132	0.0148262819213196	2.62138895318826	0.599581595791791	2.62828164690422	2.533388381962	0.842934927672319	1.99272144963591	1.21114313358395	2.35393514345613	4.27302547206014	0.324470383621835	0.0875415603142983	0.595463699188298	0.0830854995337243	2.37738204901606	0.286251828363571
steady_state_1123	Ly6c+|Hmox-Ccl5(lo)_steady	-0.0851624537380782	0.00522261042095866	0.142095685714957	1.25066419308144	-0.341866135103869	0.335970577841014	3.78163158338437	0.299146210108448	-0.525934771578012	-0.00649623777343582	0.585498031587833	-0.0159200204882747	0.0172102085571585	-0.0745493919665753	-0.000206895566399287	0.11709114308049	-0.0610550638502077	-0.0293773807077185	-0.0903567429695778	0.793099127870426	0.00131214705702515	2.60948209098406	0.0121241481894657	2.54330194866087	0.0546202767243417	0.00536000607020805	-0.286031761083155	-0.285918034265016	-4.38822730494999e-06	0.0215480015817588	-0.000662305014184129	-0.00164385533104825	0.00783212212658503	2.17400350576843	1.34379742029276	0.802653236207069	1.95539482535328	2.37477098122913	2.12009802160674	2.26276509654683	2.31639390879544	4.74558814450629	0.430496664470431	0.0690710478353762	0.217166015265156	0.0920610460610445	-0.14462090507605	0.304877498611387
steady_state_1125	Bst1+|Cr2+_steady	2.0620129836822	1.9381131783205	0.777397589020499	4.66145156112193	5.24724827537948	4.2329910103131	0.497880137259188	0.770598099138136	1.89209769414721	1.90659053439829	5.86434423567339	1.89985141036248	0.017598125570283	-0.738671804134494	-0.0131436746541113	0.488289590841774	1.73908497949201	2.7653254493841	0.00841351191854483	-0.0211934419076769	0.0498663827108478	2.30283950692858	-0.0372399829893345	-0.0375907287972845	-0.00173655877727083	-0.224988861365956	-0.0678741001652427	-0.0932052646744113	-0.000418255420132889	0.129858746945379	0.000124061269436785	0.00884957836369822	0.0509919400166788	0.386521732703589	-0.0196348272223021	-0.00402255499059828	0.154892620323417	-0.00709226239907878	-0.14309336709765	-0.0837658247613002	2.08588247298343	3.29550734941315	0.244406696759197	0.0824283929826167	0.0789079079828731	0.124097084750193	2.62670922063417	-0.282826253258967
steady_state_1126	Ly6c+|Hmox-Ccl5(lo)_steady	0.0339347087475826	-0.041799455553473	0.0435962868496578	0.71788209311215	0.931324557620287	1.06538547695424	2.51707622720704	0.551269639878362	-0.136289108876735	0.00353158889201228	-0.378600958639024	-0.0150195135299363	0.0273969747291838	0.0119247892342812	0.00435785498099042	0.117195355720071	-0.0323762495067142	0.236931748487002	0.0296301582054392	-0.269403940260381	-0.00419584565516548	1.25411285579001	0.500214103817417	0.410919955339429	-0.00437212607476905	-0.0389227683897296	-0.114455845426832	-0.00213001004225165	0.000201686614269939	-0.00619650055840007	0.00816627518918899	0.000704190582962	0.00209754250012371	3.03039322789238	1.29055679554463	1.65210469895491	2.185535375164	1.62345699227967	1.8743758396486	2.1317068051157	1.35948339490624	4.07078237539879	0.197940708312945	0.759317922236372	-0.00422805080182418	0.318162344435811	0.913022592619433	0.809469402439923
steady_state_1128	Ly6c+|Hmox+C1q+_steady	0.0260024785838345	0.726859869204194	-0.0660441412289685	1.25178897388326	0.796483216568047	0.445595387093641	2.89628255484183	0.330305402932732	0.456565342040503	0.0593362330487339	-0.16298568195235	-0.00468637716789114	0.0103790566026847	0.0624754577455998	-0.00388083212422986	0.271085346952852	0.11065920018377	0.20500029510558	0.0154291683443507	0.683594358123159	-0.00161301641062952	0.64875286564817	0.0169025472473486	0.131260755671806	0.000665937268617061	0.0250596861831437	0.00243009016491366	0.577909825261381	-6.99767837529433e-05	-0.0532345417176839	-0.000490043847192589	-7.44803734236936e-06	0.0483157269480383	4.52203838445102	1.81035879453045	2.12336428913081	0.835664656628212	1.61988966416454	1.02125723993881	1.66313572324613	1.99702641824778	4.05364582564134	1.39723530188046	1.88883767367681	0.287932216642484	1.34613838140387	2.63131053774409	0.52040652537748
steady_state_1129	Bst1+|Ch25h+_steady	0.296297528788615	1.86308317409094	0.325799020722068	3.62134079635275	1.63797495425329	2.28616697299373	-0.378846232247017	2.72785343969465	1.93781126597989	-0.00371578861015399	2.9327398734315	-0.224890652107494	0.358808766130858	-0.0476229578228771	-0.0132993960641625	0.253659294803504	0.168456656346307	0.745661019597385	-0.000120353827939041	0.220627661202819	0.0504019637969783	0.844764272932071	1.27767395236666	1.19040283009861	0.190842882185449	1.48139430342145	1.05479761160659	-0.122622089007074	-0.0018503343756624	-0.0661854676211171	0.0126274690522604	0.00460451290140531	0.00620709743536663	1.8446639480766	0.23031452986913	-0.441003520798086	1.83190067380423	-0.150114719971249	1.1563307810507	0.149222744097302	1.49451244491742	2.8613670825807	0.317788883566251	0.0158167850256053	0.446236207841116	2.86658298281795	3.13278581487056	1.67056087589962
steady_state_1131	Ly6c+|Hmox+C1q-_steady	-0.139064656645091	0.556046043799358	0.689237520519849	2.99209663566972	3.22135862192327	0.125706350208566	3.29918320960292	1.80029740391393	1.73109853103124	-0.0748372119644088	1.30085960164669	-0.0261542855002401	0.0392671487107315	1.41466717119139	-0.231158159478	0.960375962271295	-0.160011599816983	1.94882970234081	-0.0104689554832698	0.0964962594391435	0.00451053056995173	-0.320997566573301	0.0229491976311454	1.84818681380863	-0.00667566529160762	0.0133400869590942	-0.0555095775739474	0.0579818348538168	0.00214728531216851	-0.0338580491976461	-0.000550954551477935	-0.000887409534754601	0.00679963184614827	3.01601140388791	1.50469505549378	2.43699946984863	1.01893605969632	1.29701417908343	2.19913742816624	1.56995774675935	2.25993471516408	4.46988523081892	1.36956280561477	0.201863941291382	0.947918173170591	0.190719555493033	2.22311586299692	3.33578578131092
steady_state_1132	Ly6c+|Hmox-Ccl5(hi)_steady	-0.106475157482937	-0.237767492591402	0.215367168901636	0.923531542270848	1.0603996383769	5.24840545323585	0.423698655598855	1.70972580571418	-0.385800453527271	-0.0110791369018943	-0.545526824423429	-0.110961861341038	0.0132902029133935	0.23683977630071	-0.0133533555819519	0.0906695554390715	-0.0301841996147887	2.03002778501293	0.0167289747655965	0.773289170893596	0.00819631030672148	2.8726627668085	1.16879629708526	-0.441259469876355	-0.0920145421331591	0.257448459974614	0.0302241657856818	-0.107461410653487	0.000606030186295218	0.0271541145356116	0.027974656706642	0.022106382804444	0.0170723807870873	2.26120167849326	2.25435973925324	1.32286737346654	2.53493083675786	2.0668924458705	1.52971131995396	0.778415366388103	1.08242450090925	3.39099743244593	1.68833328313845	0.0798350203331526	0.120195839260013	0.10157879754937	0.673141554757491	0.269567435669428
steady_state_1134	Bst1+|Ccl21a+_steady	1.90588053852589	1.33935779219618	1.65137202551421	4.49563893923299	4.71677127762317	6.91804729972804	1.39061488208932	3.29789605007396	4.22317098464341	-0.0036822591380144	2.10126836275942	1.21201000259522	0.0172210362769848	0.75647194343727	0.13270005763332	0.515373666429171	0.119096941007298	1.55204286704698	-0.00600275226115524	0.567460580550133	0.0025530547718342	1.11460210093401	0.397011645537038	0.22618786936954	0.0198330735578595	0.122819719205542	0.285267543815277	0.0117870512705735	-0.00156562806159327	0.039026582709264	0.00076943368273086	0.108048643737075	0.0018314613701914	2.31754202120431	0.738309791203407	0.27466113572888	0.585104619238793	0.383027205548615	1.16153719697288	1.09808763896095	1.20403535196319	3.11725565210853	0.325645022247482	0.311507045112902	0.490576858055664	0.748275824190233	3.81127732459878	0.926153881745446
steady_state_1136	Bst1+|Ccl21a+_steady	2.14334127292228	1.69439324169865	1.97085890104937	4.95568627699726	5.40853036974719	4.37770220566715	1.08756602410643	2.15385015400605	4.4090419245676	0.0902696741252008	3.58386948891679	1.66317027900603	-0.0508309135544102	-0.141533425513003	0.025781653331887	0.581608247161665	0.437763462437921	2.90103618956465	-0.00611795922167668	0.0173640659858118	0.0183562602839291	1.68820008097987	0.815773864185922	0.842903837968322	0.00671054130327342	-0.00996706965286417	0.0187079414456295	-0.107286237752794	0.00262616830167231	0.0954651231220099	-0.00595748068787852	0.00193521149505931	0.00165136096348636	0.598497592278928	0.0359472528203614	0.044975862233826	0.859450179343982	0.0245826619801359	-0.0327516117183143	-0.00562632156430152	0.276173509115139	3.24279127581746	0.951569797821325	0.0597016275167509	0.0672297712474033	1.03116341918214	4.14566850311316	2.5554210183673
steady_state_1137	Mcam+|Cxcl13+(low)_steady	1.19353854822827	-0.231344605759534	0.00370558067735423	1.22128214553218	0.398321326075019	0.578986557626899	1.00236766000473	0.103185634895455	-0.222858940749312	-0.00310525977307794	1.58032301128282	0.031901721905811	0.0240943821776634	0.0090731616150126	0.00557885146815632	0.122825334054349	-0.0384552467021157	0.831040775033108	1.44928193610856	1.08054404570556	0.0273910096267567	4.52059827635168	2.62079454651014	3.88087865942589	1.82648384236747	1.18465883458442	1.29759797494562	1.44680885410597	1.20096537559849e-05	0.0068266312814686	0.00451244018657468	2.78919746049058e-05	0.00245515777245503	0.243838957148118	0.0634161498771689	0.0354995226786212	0.333231581570039	0.0524751059455327	-0.135831568204284	1.01776243808856	0.966478566802203	1.0077897991061	0.140851655997184	0.00174448354908127	0.514826992007481	2.49084380845945	3.79900157337855	1.51330680243076
steady_state_1139	Ly6c+|Hmox-Ccl5(lo)_steady	-0.0280664378055363	0.048515631960688	0.0417875384862947	1.89436580488303	-0.139986922544774	0.748222137171157	3.10588062599392	1.39372788308531	1.35237784303194	0.00329848451717483	-0.121192618151948	0.00917616901512909	0.0375605154768045	-0.0529415695306268	0.0210953685777432	0.0404939204916985	-0.126911374112912	0.131272033022119	0.0657086739480282	0.961660301107508	0.0221164267415612	1.70954965618506	0.923226691772794	2.16670388871717	-0.00197998041075194	0.838062627928423	-0.0285389905934075	-0.00913360424705207	0.000494258327371818	0.0058717415870475	0.011872030523864	-0.007464392903571	0.00910963623706311	1.78943746160949	1.40620804360772	1.2912927541741	2.18413119518141	1.58046753471794	2.42758159873847	2.7345028880524	1.88943477568278	4.62977646128167	0.880990838270592	0.0348813296592492	0.0880452471703335	0.188378312459475	-0.250307386986073	0.147853611722381
steady_state_1140	Ly6c+|Hmox-Ccl5(lo)_steady	0.0237526416712191	-0.0375386250326782	0.123708337336628	1.47457261113062	0.991789664360767	1.26906573449706	1.98671553315575	0.317079768982673	1.13187734644701	0.0190235974375922	-0.146151629281371	0.0195557562244827	0.0338385360427339	0.142653605065778	0.0157533144615921	0.101881926470459	0.0952676878131648	0.288923155533849	0.0305477414752569	0.461414443792888	0.00619137040334237	1.91191216661649	1.2409087093215	0.359153378979	-0.00657618368928681	0.0819802750797757	-0.0297545635257379	-0.00312265190236838	8.00001913025606e-05	0.0205849566564466	0.0346802371870699	0.000214500190637209	0.00132697022553704	3.76085145986958	1.30819773006593	1.02971668361093	1.10835923494286	0.972344676199097	1.62760345954367	2.37869314233493	1.74265876431196	4.35860601169988	0.180074492743427	0.0933960337825996	0.209536947444178	0.105151959919588	1.48894049673823	0.266253655531537
steady_state_1141	Ly6c+|Hmox+C1q-_steady	0.0209496463463278	0.0954745692220605	0.0903887800437616	1.55453913922937	1.48091005540663	0.31315040230488	3.37736722441999	0.0991775143776532	-0.19887536921444	-0.00172924525173342	0.104929789484142	0.000653149082450573	-0.113545942018253	0.139724372523977	-0.163903178582895	0.141210833998873	0.0877094298399767	1.42360924673131	0.0100919780078916	0.0952141372380263	-0.000718897013776743	0.127238610455427	-0.206334652796735	1.18766888492301	0.0169333846295084	0.0432939155030435	0.177562421336239	0.0689724861108013	0.0121129653855636	0.0151525054456529	-5.78060715335709e-06	-0.00144255914212888	0.0588796745632305	2.50167824066632	2.04583174896926	1.30064662031703	2.11477500648893	0.502887225109613	1.70373632951014	2.32053719385657	2.2986089013075	4.07067113919807	3.11037243652613	1.46713096144299	0.724450646973431	-0.132487953409369	4.24416216272252	3.09691162511174
steady_state_1142	Ly6c+|Hmox+C1q-_steady	-0.0104216389483453	-0.13532875358934	-0.0463389586460599	2.91350300625929	2.38149126308974	2.80188895903388	1.5772595061685	0.527044064033443	-0.230341838450201	-0.00339417815938729	2.30172323744282	0.053771700985564	0.0682259246843523	-0.051321796657382	-0.0133730608934341	0.156873134464875	-0.00166733614132585	0.393664363714599	0.00456114962942716	0.16952788206116	0.0231360308140434	0.437622406621278	1.08167724765282	-0.392154873138977	0.0179290722110522	-0.117119789107353	-0.120673907891528	0.750685739800281	0.000414883888626722	-0.0975520843481977	-0.00222220836081328	-0.0030818454332384	0.0376409630792988	2.11446315168807	1.09124998485934	0.552440136836284	0.970148457931172	-0.0390916932274452	-0.747960701826042	0.294818887483337	1.06103701987592	2.45888608700747	1.36247169478243	0.156773123188054	0.346890932708668	0.460619179965433	4.22017881883353	-0.495891987290443
steady_state_1144	Bst1+|Tnfsf13b+_steady	0.126832893163544	0.897174976687729	2.75304763613038	3.49551528302532	1.96901085473618	3.03771193694749	1.78152424476481	1.68804589501617	0.410042658581955	0.00239827862787911	0.856492752866012	0.0151740231647564	-0.105747509513763	1.80393321204126	1.69111898499713	0.283346272608897	1.06085025925363	1.59825737355272	0.0431971314043044	-0.191081720859104	0.00190082594636877	0.849588547893694	0.178489470062413	-0.174540972320203	-0.0301916086517592	-0.385510015392241	0.541920759503871	0.939178383011179	0.252047408504396	0.209010016794121	0.17935140876467	0.303978826674491	-0.00355448683102891	1.95403430360016	0.0555631891742337	0.131455176908869	1.2264297903177	0.0114598085455604	0.0370798019756556	0.120781980451628	0.30076044743174	1.43727679864556	0.0840489128703143	0.0272494688428056	0.377081568923543	1.5021338745165	3.8238230380701	2.37658779076168
steady_state_1145	Bst1+|Ccl21a+_steady	1.12074828926884	1.23935852653277	1.92206769636933	4.08412618857384	4.91076232416619	3.74002353437458	1.91514628684702	3.61342558033884	4.53651540315836	-0.00256154779306491	0.616417610130397	0.205922737374444	0.0984460000385757	0.889597085215354	1.28541698789166	0.449669478257703	0.747560398525132	1.94955439260456	0.0304315223010439	-0.181057178226943	-0.133651243777078	2.39584107922308	1.02788223771033	1.19421691681196	0.0363721612495924	0.178178771416314	0.587974711703179	0.762843918421449	-4.22255881868856e-06	0.507783332255433	0.0146767034118208	-0.246644209017341	-0.00254816241486886	1.47538045269869	0.00694796948004215	0.341077573280635	1.58565178201109	0.043218783321737	-0.146842960717345	-0.0326432032158746	1.3281449726695	1.5557658567217	0.160979044458167	0.42806123180118	0.0618427875303993	0.17929762125448	0.7940880052612	0.224775196576003
steady_state_1146	Mcam+|Myh11(hi)_steady	-0.0384182139495617	0.67626876357951	0.228267442190353	1.84616435493483	0.200995121030866	1.08594528614575	0.830087592794391	0.81304094000771	0.919089792505736	0.00595170755830278	0.0929398623612403	0.0156487465576393	0.0753981489289105	0.0555789616991708	0.00956934085307364	0.895989988631928	0.0191279496485965	0.272720409560953	-0.282064691711018	0.926099908172748	0.0435467807308334	4.23158749078659	2.93437013664533	3.23245403022744	1.22517862958677	1.35037464111988	0.769582224936976	0.0279058400396763	-0.00474286371563727	0.020217580694538	0.0507663854767565	-1.22350171954971e-06	0.101438453839309	2.63760532701618	0.216891077422525	0.641740796547515	1.66208468316468	0.46634719594924	0.56727693903518	0.960363919908496	0.431590172605304	3.11897986385561	1.1341621735611	0.153341148603326	0.216880003129482	0.780418779776811	2.88341039486981	2.37864866238506
steady_state_1147	Mcam+|Myh11(hi)_steady	0.02763717749308	0.775762635479614	0.012939200508375	1.81546657937334	0.507186926507498	0.386806513852932	1.74917836162158	0.151966928505773	0.754908341699642	0.0179083349911418	0.442355826371181	0.00460407932388084	-0.0166914441300586	-0.0493937801738744	0.00138516343275553	0.041293713834187	0.230563955912727	0.362513028300068	1.52128157264156	2.15134240911247	2.42060278040622	4.65840034427591	3.01380942430602	3.58281840469858	0.517033865589584	1.79731908306758	1.86476218076981	0.00568159538868436	1.88193034501498e-06	-0.00386672578588409	-0.111221096010062	1.88193034501498e-06	-0.224991709095855	0.281549030200613	0.0349101122471194	0.0510582443932757	0.0578388597871901	0.0130694766734726	-0.0455237609072044	0.010010207448552	-0.0237867214241723	-0.360956873634721	-0.0911325837492848	-0.0109080945133887	0.197950759723789	2.36749448058498	3.90036706195981	2.44892664355017
steady_state_1148	Mcam+|Myh11(hi)_steady	0.0343239523246528	1.31934147655524	-0.00200701182451766	1.45634312603698	0.315332020256023	0.288287137283044	2.15147077867484	0.100861394504621	-0.131699932945735	-0.00809420300637836	1.32058868226851	-0.00985905802162654	-0.0036128118843306	-0.0166269826669515	-0.00771915725304112	0.272143321342129	0.0837237701718055	0.17368673507544	0.88371680026766	1.60506490417627	-0.476182279286765	5.16569605365068	3.47789083002301	4.29109790663895	0.781585927384804	2.30817360883054	1.88214721177364	1.1289538813408	-4.32781127252182e-05	0.000143441760674229	0.0109458082690144	1.19160957997006e-06	0.0177068884482122	0.0642701421379971	0.0155936956170306	-0.132731069496332	0.02646025663255	0.0276631425686237	0.0447784350218088	0.0728271026434375	-0.00261955248687367	-0.421580594595674	0.0818033116096913	0.00230504725565033	0.0159911944372568	0.399496916496434	1.81216926932016	1.53410235586486
steady_state_1149	Bst1+|Ccl21a+_steady	1.87274648787918	1.75723762481549	1.38095966324564	4.47555677362015	5.13486074545285	5.59350752992759	1.33775015131593	2.56515025087192	4.60756933695756	0.0645395808662869	3.55035072221563	1.45152693717087	0.0260648790344328	0.656099214241635	-0.04586125379456	1.47752976442811	0.634285990566456	2.94849590844641	-0.0410562603411726	0.0309126167139659	0.331161123211766	0.412850805040214	-0.0984996636943125	-0.488893852635197	0.00751283651984029	0.278922336421953	0.000809184081294137	-0.0636064410654069	-0.0028698916065085	0.00954736853879026	-0.00557139758501217	0.000269575997827387	0.00370909239829297	1.00224385799248	0.0694305603097037	0.210964753981511	0.181999478414557	0.00222801399996203	0.143313203488705	0.0771930910961721	0.376815137674962	2.67564737608464	1.68995164950285	-0.083682209837788	0.224825069092412	0.533510734188779	3.27181387922617	1.55681297239809
steady_state_1152	Mcam+|Cxcl13+(low)_steady	0.0765490246683281	0.0186194161205787	0.0583357483220364	0.570916626550872	-0.319788598026692	0.0971172308619307	2.01998355548978	-0.0446238914194899	1.1936284830403	-0.350978348693799	2.60922848797121	0.00212730991003372	-0.000898639411829117	0.127051163552374	-0.000240243573046297	0.0736739912737876	0.0542094061930197	0.294968912199099	0.0427303418086507	1.41751354000771	0.291624512412551	3.48215003654328	2.68566809974026	3.20409462398789	2.3611001714475	-0.317230188346389	1.79086584371207	0.986030037200509	1.08072727942033e-06	0.0718889212813919	1.08072727942033e-06	0.000156552858282698	-0.000250032856365059	0.221878986500885	0.00185580728406652	-0.0140149491135828	0.136662889797646	-0.0756468877217347	0.0729470318515466	0.159089819899667	0.170486723474757	0.476739173593482	0.134434465740043	-0.0145859185878998	0.116127010872759	3.55667677616454	3.63682952312815	3.28453535264348
steady_state_1155	Bst1+|Ccl21a+_steady	1.78912978978642	1.72424709208475	2.03195344259072	4.08703091049175	5.31253639103246	3.44362127179497	0.945631309285736	3.36397508530942	5.25967051853767	-0.0492915033094122	0.885898202192339	0.273005690230138	0.151038240529476	0.508870506202953	-0.048032427230298	0.286618604644491	0.650215256146298	0.926027246265854	0.0114926858500291	0.295085283625751	0.0655226383814339	2.51153814883786	0.799210289344895	1.7185801676397	0.0137962456718699	0.139073741768259	-0.318823117284638	-0.0757322979790688	3.66387287395465e-05	-0.0683265835186994	-3.70606942263236e-05	0.0240787286135857	-0.0012996658645672	1.3782465859686	0.0117104930810789	-0.129222540583177	1.25806224256926	0.101242790190777	-0.0949493117032295	-0.0618477022270392	1.77154869163641	1.27101572554961	0.429606177778221	0.00943206519821359	0.0195631924232686	0.351371798265142	2.74200058394715	0.234588685120331
steady_state_1156	Mcam+|Myh11(hi)_steady	0.0112538440685433	0.452591001988856	0.00321334998826891	2.03706278297875	-0.0384136987776372	0.45702074214672	1.54957130484822	0.20780905678479	0.686309712960313	0.00321734848163948	0.210287647115672	0.0005557422173954	-0.00202719850774415	0.111212386277388	0.00262369354275241	0.480321495316415	0.23839891229473	0.30077486294544	1.56649400260543	1.66432391403618	-0.131993099966249	4.75006100871596	3.66458683252319	3.74651904667623	1.70941906134851	2.47761706636445	0.395477990225522	0.751249165468461	-5.04217130687904e-06	-0.0169310138938607	-0.00754699421000409	-5.04217130687904e-06	0.00173883666024378	0.0209344810368383	0.010764624491374	0.679423846488312	0.0428336599099194	0.0209463200022573	-0.039306121154228	-0.0592986850214599	0.0185122177169362	1.05269556984629	-0.0040676164642117	0.00465221035322529	0.800642026149214	2.08271836603356	1.8731245499502	1.02408430661465
steady_state_1157	Bst1+|Cr2+_steady	1.41081558300666	2.35061568015161	0.580052731855855	5.30856543699937	5.1950063009528	3.90738021053077	0.965127593166774	1.34013557964079	0.240850702525459	2.92344069754568	5.60069750911626	0.988956882531695	-0.00126785529548992	0.285360144926924	0.0410981866108602	0.79256554054092	1.39885556080448	2.989867207858	0.0121269455334444	0.0141770805183735	0.0320470657571947	0.843688387803012	0.980042522718756	-0.0177432231954173	-0.00392344395574246	0.0735434282785331	-0.0375014815241018	0.00373850151256369	0.0114843340345578	-0.0246506602867135	0.000557542919681671	5.2332300118458e-06	0.0157167467720851	0.233677972667489	0.0051704856315709	0.0351211705354461	0.342689417374181	0.0292643005193414	-0.0731643064612651	0.0447299453463525	-0.0450729051001344	4.43232184812797	0.526618907366927	0.0481786951744469	0.0555427739478371	9.53867404083934e-05	2.09985612336358	0.0523064414978002
steady_state_1159	Ly6c+|Hmox-Ccl5(lo)_steady	0.0678489458115518	0.0239153676860598	0.122303405679147	2.21854912378645	1.90167500299764	0.783558986840938	2.70687868455096	0.205729952664035	1.68326201762564	0.0173228946231597	0.158800549507196	-0.00818526011542441	-0.0161269762888934	0.109731639134829	0.0288576119090031	-0.0483410870063801	0.0716822496467508	0.220907670516969	-0.115408676568093	1.6350125242133	0.00391763661009885	2.29606883765087	-0.149500198542633	-0.254796107975628	-0.00130612301944902	-0.352152375339796	0.0129959600343647	0.0608270417813598	0.000336088564681456	-0.0203400958293348	0.0059673651233795	0.000515975720019106	0.0266248863203608	4.21010664539114	1.80902441731977	1.55508189627874	2.49607140938584	0.772653379211581	1.68981265009317	1.94155184514264	2.4023844669907	4.09141440249735	-0.0912588567628619	0.163983339537404	0.0240000434599833	0.106990677474049	2.41699693355327	2.03501071186192
steady_state_1160	Ly6c+|Hmox-Ccl5(lo)_steady	0.0104101165662237	-0.0767696938455106	-0.0214466022361928	1.56138731099658	1.17741285481013	1.26321310515808	2.41191319362841	0.232100498851988	-0.106562425799019	0.00778664238143577	0.642326051235003	0.0103490524054597	-0.0384267628824556	0.270049785481709	0.0247802574406636	0.123446834567846	0.125542770499751	0.134991398814794	0.00581364118891116	-0.187068668099889	0.00572686823947069	0.590823186301557	0.375465564586391	1.73046292137361	-0.000998483359062377	-0.128537639423695	0.891634806094331	0.0181226164240434	0.000815541684686902	0.00669449650963135	0.0117815422964743	0.00322071452374278	0.00890777561844876	1.06605207211012	1.43544413478374	1.94138876782613	1.25363095231413	2.05624277340554	1.68689231102376	2.10933611063271	1.74574986766758	4.29346304378714	0.203413354427979	0.0782559037464969	0.312949117500317	0.118035870575601	1.92038772019311	0.22524976573645
steady_state_1161	Bst1+|Ccl21a+_steady	1.58492965209922	1.06034868051513	2.01933059581607	3.89351586850856	4.88487686986869	5.79364304547379	2.22774014049301	3.69975012862035	4.72539847477238	-0.0113375098863817	0.996935809685023	1.48612548549588	0.00255200113155914	1.28509841616938	2.3844185725983	2.14451497888158	0.723804837239317	3.60148004177305	-0.00375611330951085	0.151333577552216	0.045797057092738	1.57422417435435	1.2600211602317	0.245536636952241	0.000578162146475696	0.516760778427742	0.666442068390907	0.0327121419945896	0.00064765749009699	0.0709168183916006	0.0021459973319761	-0.0447933271962241	-0.0430902357436568	2.19729737750379	0.675051171541685	1.11429693257307	1.47368174035161	0.590978529922688	0.985916895685394	1.26769298520907	1.37192831256557	3.00270118142973	0.740052864170483	0.0816959270086404	0.274583144206578	0.602851525123516	3.14861952949045	0.836991890970006
steady_state_1163	Bst1+|Ccl21a+_steady	2.28851042272319	1.23632170890418	2.28135815922382	4.63808579863247	5.07802193467017	5.96483595087068	1.43673782996872	3.43136132538172	5.30831094729959	0.688548245866367	3.52409670256427	1.48980071172606	-0.0451275520620377	0.239209869803804	-0.100090582493697	1.68021677146004	0.620432597745987	3.12636882290464	-0.000238442693261859	-0.0334379030453754	0.0521376824472054	2.28866348993975	1.42149811943448	1.23898971708194	0.00200730497678719	-0.0735914788929862	0.38026019200092	0.717735510848061	-0.000358988070607691	0.0825105166894236	0.00877865823978206	0.00554421467850689	0.000419088798531522	1.17636099127996	0.0515761913380933	-0.0142350400141191	1.78933329136373	0.0171943983631406	-0.0142086904650309	0.0334963178862928	-0.112190241636172	2.65228346784318	2.41734685898549	-0.0332346990282024	1.86991278328591	0.132817589143671	4.43185260463333	2.45022144105286
steady_state_1165	Bst1+|Ccl21a+_steady	1.50175578716825	1.37069243686641	1.07414849828628	4.89292063230514	3.93129063993687	3.45593678718522	2.14140146238763	2.20222021887778	3.00393518740471	-0.00308572537725177	2.2712202093629	0.862135595058551	0.185465069693666	1.69527225942128	1.86080412213617	0.854151832601331	1.86179573596638	3.59750902469763	0.029878485655201	0.405151787193942	0.199531554500961	3.1783563289379	0.907125390028132	2.05800652137441	0.0952522819351308	0.702234074682197	1.16862316142319	0.09909964336951	0.0044064566472143	0.0218235464924851	0.000614888590395634	0.073811480203914	0.00375788814066145	1.73525583267646	0.0909618700429226	0.243624773343622	0.723922249921661	0.039108692704244	0.0366626949503994	0.620078660339214	0.183576840169726	3.92568423577365	-0.304303946970497	0.084629562918755	-0.0177471249526741	2.52626357347927	3.13036145471958	1.93691217241088
steady_state_1166	Bst1+|Ccl21a+_steady	1.17207380324705	1.02659586804712	2.97859207942489	4.16703083533635	4.71052037101008	5.72650248073294	0.923846299716236	4.49978860646072	5.52368707057634	-0.0224476955462111	0.407948673164229	1.52994548523377	0.0517625717131092	1.09824495743393	-0.187352334547333	0.220813877136096	0.683218160166983	3.6816493365237	-0.0682536169066194	1.42212029184445	-0.128704492788756	0.483848614299092	0.611503511072698	1.49750910102181	0.0386092103554368	0.0115005433018363	0.730029284696454	0.119932975611424	-1.49362506731629e-05	-0.137915225820766	0.00455879048583578	0.116913840167373	-0.00236218307868791	1.1408243690923	0.0774652770881204	-0.0139468395444462	1.415291324684	-0.0455541814980259	-0.142549255060411	0.128065561389389	0.722263044556349	3.54155443974214	0.223503880323126	0.0130262922044997	-0.0896664480674639	2.07011580356505	4.16827758421585	1.65532363284571
steady_state_1167	Mcam+|Cxcl13+(low)_steady	0.0631294551224208	0.122947426248484	0.0834424823131452	0.76937789662408	0.73092265994669	0.296473239331323	1.68731945509129	0.111908302289061	0.499125153670465	0.0117690474516515	2.76908619354492	0.097100314760546	-0.00172051048828825	0.0564196508971655	0.00320744798047528	0.354570847883928	0.025554020000031	0.504053996060128	0.193582406716601	0.768565051069624	0.913974131987652	4.13381049543439	2.48707049059389	3.17782792802902	0.786529722431543	2.30087243962688	1.90673730440821	1.43736150409339	-0.000475440568590132	-0.00188478298745367	0.000996754758722564	7.47067423375458e-05	-0.00215676061211486	0.211872260045133	0.0127914841823257	-0.0661029578885623	-0.0320679317651561	-0.00497313183147409	0.0709484228376061	0.0833946235134037	0.182348140168559	0.835403262708358	0.0867258311598303	-0.00682554331945339	0.275180376508843	2.8116586710559	3.91921700486363	1.18189697380962
steady_state_1168	Mcam+|Myh11(hi)_steady	0.0277501028617471	-0.0254366579581653	-0.0514413002593914	0.94920638372515	0.0908858280952795	0.657494577278218	2.97921358830051	2.31701131950368	0.762061725621476	0.0256258714895391	-0.198804656068839	0.0384655061115699	0.0442303511024137	0.0147957355519439	-0.0411397536222966	0.193425372196709	-0.0151988150176959	1.47863307749815	-0.236612963436579	3.00132873598377	2.22150328955386	2.97274722456437	2.47440436974375	2.61406101449494	0.407226695120028	1.20466275043254	-0.294113951284716	0.119339129915806	4.34847040717542e-05	0.00716061076041147	-0.00419378589204366	1.24702386197007e-06	0.0511386342660139	1.79229310934133	0.538260539903385	1.17789322351298	2.10636857087884	0.587911779009536	0.814124863183853	0.791219494845897	2.44634095869175	3.84529075511213	0.450711248620441	0.0578185010054464	0.451213146946895	0.548539623531985	3.80177451760496	0.442375838341979
steady_state_1171	Mcam+|Cxcl13+(low)_steady	-0.00585190500334871	-0.00619034887102149	0.0643969889295128	-0.140492354075798	1.26661777120429	0.468767325031968	-0.231871830760424	0.589483929132491	-0.217516954792411	0.00878636296581399	3.50500498261251	0.0716585062098785	0.0213471623587652	-0.198139980533873	0.0189080561099168	0.14967898681313	0.0544019563357634	0.249769064762164	0.506980918438625	2.01707744759779	2.52549050302887	3.79621665051342	2.99426160487962	2.37032876867659	1.40195778489581	0.232140201348493	1.63411632674423	0.0583131100710927	-9.96639134884037e-06	0.0796996869064013	-9.96639134884037e-06	0.000496648548210312	-0.00204226677228959	0.318584299340395	0.0005004586615108	0.407502565959753	1.19748963454773	0.00561114894643258	-0.141945364637864	0.0760162168228812	0.270912400199313	0.517673435389916	0.00700213318147763	-0.0037002787685576	0.902547585904474	3.45463135946611	3.60759132801255	2.86642889255456
steady_state_1172	Bst1+|Ccl21a+_steady	1.82274115385771	1.30004734555549	1.87762790346042	4.56954969245195	5.24041741865459	3.77314588985877	1.87103323322466	3.05333805884914	5.21921602332818	0.0307950205869438	1.3164573409462	1.64937498026184	0.0217981257716521	0.503422220944018	-0.38610209978352	1.3964865266205	1.65643517423459	2.95552270228522	0.0366448034006333	0.0933935284504024	0.0432635373683524	2.20114400389909	1.39577684927015	0.57158203669975	0.0435393312594424	-0.184266936771013	0.0694850959513859	-0.103076515791659	0.00166836895832613	0.00250496240383785	-0.00265563419400304	-0.0606064696730396	-0.000381674042899416	1.18817842728162	0.054383499202667	0.566296423615497	0.329529060816046	0.00868505720282762	0.108935104629227	-0.00602611725017218	1.36511122102143	4.22078124435052	0.882521405739539	0.0262593385821884	0.053596268045771	0.120036585724857	1.02159043890967	-0.00150994526745426
steady_state_1173	Mcam+|Cxcl13+(low)_steady	0.0786802524406736	-0.198005916869597	0.144112733244222	3.27850762914562	1.67329859428401	0.991741262781211	1.42156187303693	0.239052318380371	0.00606127358010609	0.054076388558122	3.90247672121554	0.0899542961782857	0.962461003917729	-0.591374213036726	-0.371365924222578	0.223738335035189	0.0689954775619477	0.392764550747569	0.0214694744830509	1.72166474420266	1.94061533744827	1.74571480685246	0.986205821542949	1.50284236578233	0.139799191365147	0.171897146982102	0.778800398438988	0.906290588802855	-9.11728780584763e-07	-0.0645836803380068	2.87571423109541e-05	0.0203178107243415	-5.5833640666489e-05	1.84853818704941	0.149917240138449	-0.389583244335284	1.51171196578943	0.296863157360397	0.217902972190103	0.350106240809599	0.437762580900253	1.01470087501379	0.177289993131313	0.0388922491029231	0.223335178542975	1.50811003102386	2.49191204036101	0.103824355982055
steady_state_1174	Mcam+|Myh11(hi)_steady	0.00827693071028344	0.120437382326399	0.0126482201406355	2.15989463500324	1.52314553841151	0.328121914974374	-0.117008079032575	0.105055728161547	0.607331807397132	0.000109254772787093	-0.34301970811901	0.936440981739919	0.00811703531297264	0.0352810765678654	0.000684504501806736	0.237095177930169	0.0575732605153423	0.410027610715377	1.42512267868985	1.96358629954967	3.73367089983305	4.51103661052659	3.24660096261963	3.2778576018372	2.28043770221634	2.29959753004447	0.628583972202124	1.59640486985914	-6.13671606449495e-06	-0.0104385712285052	-0.120073315777543	-6.13671606449495e-06	0.137348426191404	0.00508339924674322	0.0274834578730967	0.0152053764536078	0.130139341905029	0.00933754997338356	-0.0527278715175332	1.02415873656789	0.990707497423508	0.814157201275704	-0.0269308861273208	0.00256276213237712	0.13270860545694	-0.0266833393276384	2.40286407874897	1.80670456205508
steady_state_1176	Mcam+|Myh11(hi)_steady	0.0477606600817146	-0.177738358240208	-0.0704194000449484	1.06263960989603	0.857743988228755	0.58612879092874	3.7782599258036	0.154290931736475	0.385231315402998	-0.0370881771349242	1.9941837431672	0.639606541684732	0.00173511921888554	-0.00309726495152249	0.00696192303482322	0.0808066029833617	0.188547619159013	0.434397769623793	0.452394780994186	0.882535777439564	3.06210206690131	3.97071302430637	2.259568250702	2.31168407633454	1.78623835444356	2.45463576033718	0.632220536599883	0.355149572925772	-2.02467784541911e-05	-0.0121875177595289	8.25448471754747e-05	-2.02467784541911e-05	0.00133803166567788	1.19826689725472	1.28555169267525	0.151641808832454	1.84591628318101	0.999157541274798	1.49986787384534	1.65547754231132	2.71884461429593	4.20434565343091	-0.0155344724616992	-2.02467784541911e-05	0.0386089418740892	-0.0302228741253053	1.21685175104865	-0.116028404825474
steady_state_1177	Ly6c+|Hmox-Ccl5(lo)_steady	0.00694044750616587	0.597506219255498	0.589474626679723	1.95567420144478	-0.132059206796692	0.467107712606549	3.20639068589063	0.216110560899699	0.0121888720553253	-0.0243776147135723	0.639742805830463	0.0138100913999303	-0.0103328437884325	0.000453622979954046	-0.0470618940346824	0.061123784241527	0.109148867808606	-0.110260079743659	0.0473910874924249	0.114150121624591	0.00161600804253439	0.645303144007926	0.0745628760750189	0.550388201430034	0.00141699190915963	-0.0870338567940759	0.067064156055293	0.107547135917969	1.24973408406954e-05	0.0176748560396958	-9.2198164519516e-05	-0.000967467614981989	0.00483494393245961	4.05369435218317	1.07400228912046	2.22662639838021	1.46094417974934	1.32980772390273	2.25146455145445	2.12242070509476	2.52741230803047	4.12682973902916	0.4718746224629	0.043369465655918	0.0297622164614935	0.192618424260519	0.643514971208831	0.247654587139633
steady_state_1178	Ly6c+|Hmox-Ccl5(lo)_steady	0.0158748605634768	-0.0941157817400312	0.0761424559955836	1.9896068212101	1.22867928562637	0.937240573727165	2.01441623079646	1.42144902518513	0.0236896856314433	0.0152946353813694	-0.0874767596604545	0.0200322582571488	0.0446176897277506	0.910736464706595	0.091183292710601	0.0707557147217953	0.208601386354052	0.276267906280718	-0.0676644069008941	0.327614863114615	0.0131996106565746	2.47254827554895	0.477296016098558	1.41775564598479	-0.00446632825170483	1.29746170167764	0.0249650204150805	0.00542871334564026	1.79516441117938e-06	0.0131814854453055	0.0383581177907674	0.0005126150932639	0.000319650977761493	2.38339828823768	0.392945385621491	1.63255242660108	2.32062314058509	0.944865446611893	1.22956580831926	2.45185933219166	0.408098332075388	4.16462397835076	1.00655369712203	0.140953644298042	0.178414208729088	0.0145563238881641	1.49567599118173	0.244361209716719
steady_state_1179	Ly6c+|Hmox-Ccl5(lo)_steady	-0.0449363303414804	-0.00747760540290843	0.16118344592472	1.414451846215	0.927978944239434	0.362601606500371	3.41722393059424	0.488562270491603	-0.0581436292314948	-0.00209007097049369	0.106431881441651	0.0381236052151225	0.0169553828778463	0.146412934072541	-0.0130257808874815	0.101146460873887	0.0472797738614573	0.11547249712518	0.00170450054138846	0.0663224735222102	0.00862532735069704	0.412356051221992	0.0586917925345055	0.796981433526261	0.0273719930907876	0.267074433658233	-0.0502762556478723	-0.159292592820884	-7.01593183268168e-05	0.0421678643744807	5.67620594423535e-06	-0.00104181716692668	-0.00124872556733185	2.24412813595961	1.25960480996777	2.54422843571326	1.65324177606735	1.99360271412928	2.31085266334023	1.96262695274661	2.87954491977674	4.74467844816321	-0.000742918795914179	0.140523530716875	0.122571497496793	0.19884753393321	0.863324355416142	0.630040946690501
steady_state_1180	Ly6c+|Hmox-Ccl5(lo)_steady	-0.0147226914409801	-0.00810223329915316	0.0947945480235802	1.58303491468984	1.25480981505606	0.737478677348006	2.68661723568353	1.12991031124777	0.351828946543492	-0.00599883226689485	0.69231749546159	-0.002886608497766	-0.0780912450582025	0.0417099446699277	-0.00540785765252514	0.0643636919325956	0.113842347472213	0.144202584786764	0.0672961157930808	0.54347117797926	0.00915163116821079	0.772742235779567	-0.0598492741833607	1.76683457729043	-0.00456931621228808	0.29950987121522	0.91654795904782	0.00689125835081089	-0.0205275759735193	0.0424430252116104	0.0288478447542394	-0.000302548759295076	0.0023234064994873	2.25619506301714	1.69290766271203	1.82463370557477	1.53511718559849	2.13705133382451	1.22276465737701	2.36662922515659	1.91989761464808	4.06794010517244	0.658888824286312	0.0716905294030657	0.385700908032417	0.5942127238484	1.48179510663445	1.90171860012299
steady_state_1184	Ly6c+|Hmox-Ccl5(lo)_steady	0.00971542248975286	0.0309536047575841	0.12664288688119	1.90690012600575	-0.0587724280491133	0.544734365860052	2.86263293787756	0.0733491870267702	0.890658174411528	0.00292551764940471	-0.248395714963065	0.0376126483370957	0.0187993974631073	-0.138050519302371	0.0463326812395181	-0.0756758158126187	0.155322507811855	0.141752226662886	0.0634314766311206	-0.113366038916965	-0.086021802385795	2.71381423467613	0.369958590441377	2.5138272709392	0.0353898771193093	-0.0441366330151992	-0.0744684571409696	0.0778953564235038	6.28840653511241e-10	-0.000354990795874174	0.00716440019417621	0.000477815986479839	0.00318690939998296	2.49251113133203	1.0474597894228	2.25932769115498	1.7259656699949	0.771768961628618	1.65413757314527	2.60228581341268	1.43289610659388	4.4339459680007	0.230146256004736	0.0620397860183119	0.141256387314534	0.146639341569742	1.25209197321071	2.20434237297656
steady_state_1185	Bst1+|Cr2+_steady	1.83650401339235	2.514647611128	0.429512273905339	5.7388155998464	5.3562131461694	4.00420114611032	0.980817790881014	0.347142054009739	0.433871469024478	2.93308628087185	5.20134920661581	1.62550084194143	0.00863122137082501	0.564815322561255	0.00717132908803181	0.221231623267104	0.141812134834658	2.72189341665038	0.00406632263455088	-0.00859642056555516	0.0389188511246164	2.522879377962	0.315753618499819	0.0243876364308539	-0.00521520617474963	0.340924118033228	0.0190850280863364	0.327004677195266	0.00191497199471915	0.0673298269514376	0.00051627833747752	0.000166797721351083	0.0118718880978521	0.17407488040487	-0.0010861534082118	0.0278434728453706	0.443516530251109	0.0265640185191084	-0.0125499646057368	0.134575449283678	-0.0349464662229856	4.49564686058426	-0.0958433868433884	0.0032774917251424	-0.0565413913814852	0.0472181829211861	2.38843373682044	0.186312186899417
steady_state_1186	Mcam+|Cxcl13+(low)_steady	-0.0155126959746709	-0.122702623497635	0.00121248991075364	1.85092798679498	-0.132791756590468	0.449751415052642	1.70716400939041	0.133903851778705	0.971189836960947	0.0158723838306731	2.66125186869306	0.0668329788397289	0.0621044737538242	-0.0273350575516952	0.0184338167275199	0.292233044079416	0.112521931351184	0.015523599856242	0.0708450580038862	2.55257543150392	-0.00719568714193307	4.17543185223728	2.86829560833525	3.16151104340359	2.17155274734386	1.53666609829711	1.32628089309186	-0.244789105902504	1.43985574297619e-05	0.0124713426034677	-0.00135399604629229	0.000100531647432698	0.0035915671056067	0.125743867371932	0.00716890384762077	0.00971879163748561	0.172029420185946	0.0384915692603389	0.00979723999257618	0.0606065504692989	-0.0124272829158473	1.22701169896496	0.0711642519782904	-0.0116202868518046	2.17477470886834	2.93957975644322	3.93401024166091	2.59569583219672
steady_state_1187	Ly6c+|Hmox-Ccl5(lo)_steady	-0.0738112995353715	-0.0322530952019085	0.153247371379013	1.45678337548915	0.0543136070509232	0.816485069670591	3.26051166022218	1.09869071140985	0.105931789327767	0.00307872443638044	-0.126691727419503	0.00239596327206101	0.00838461241854208	0.152043811295737	-0.0015784207122314	-0.00128563841748018	-0.0482574749795224	0.172759020681238	0.0342760467540292	0.89345509062433	-0.00758124935789901	1.03863414204438	0.316742084632606	1.76282551848518	0.00579727793543078	0.0897374378863697	-0.066339099459832	-0.0651467338860975	0.000644348478910194	0.00992982845556325	0.01706582647695	-4.24397074555041e-05	0.0127758725200712	3.6245494918595	3.27225008046932	2.2947110597514	1.49623125735371	0.437438559649576	2.00734848461501	2.52672774493162	2.1046727500703	4.44775184749559	0.455882307550423	0.0521375596924962	0.301959886242179	0.136704946202391	1.61750773832056	-0.147547333080808
steady_state_1188	Ly6c+|Hmox-Ccl5(lo)_steady	0.00988489746428375	0.00160913890860896	0.11267513352989	1.49452844056549	0.979627560442872	0.402195555732793	3.52349361455216	0.616295877715462	0.348859219110921	-0.0033743442095224	0.00164170751489982	0.00105161113496369	0.000252043368089964	0.0280978312381593	0.0193901716378522	0.0381078704575988	0.140279951144146	0.0985630845174596	0.0986628316283641	-0.124211066975456	-0.00146299197020675	0.390979004286879	0.232222623872746	0.264413413534983	0.00144726886578688	-0.029802293964599	0.0194798153003855	0.0106170220232003	0.000272295164701526	-0.0087069625922407	-0.00230451733127302	-0.0052499434510067	-0.00444836000971868	3.26539701038222	0.500748844367973	1.45575259880501	1.10014587388134	1.17643715855383	1.7463108173953	1.87367183104513	2.4515422304453	4.25420362995894	0.137091701900445	0.0295222145097265	0.162222048150956	0.207948210303588	1.41216634664703	0.271001726213904
steady_state_1189	Bst1+|Ch25h+_steady	0.519319557238613	1.97774321454448	0.388535991270763	4.10315199354382	2.62705780340071	3.06536751343976	2.15070125272358	2.31280186881016	2.74697477093741	-0.1228068697486	3.2965788022496	1.24965337475741	0.684446406788688	0.459089359253474	0.37477788434462	0.0882090697784831	0.0612033986443378	1.05106925029153	0.0227874702811573	0.0777246275082787	0.0949691029268079	4.21593952469969	0.764072161471462	1.90212037697408	0.173009909901558	0.686334090030714	0.629454180768422	1.61391567974317	7.43396290678494e-06	-0.00799434721482399	0.000194025484370296	0.0320596612970632	0.526803916198586	2.56494591294092	0.22195543560475	0.695191859220998	1.29065821825772	-0.00824778453084406	0.0468766575804499	0.840360631117028	0.637301515293156	3.59797643916293	-0.215335454948411	0.0708400318883248	0.167323056262112	1.05674450426094	4.04407834281962	1.83835727379679
steady_state_1192	Mcam+|Cxcl13+(low)_steady	-0.0255309916764287	-0.0859974843827473	-0.047947729865904	1.04137233523335	1.08389379042405	0.322083141536065	1.50436156167142	0.422718345092078	-0.409246544023655	0.0593615078491384	2.78425191939415	0.00205658209970399	0.0872992079587944	1.093257599336	0.00032583275974279	0.232437510244528	-0.0791174215732017	0.884785339218578	0.869980694798909	1.21266542582661	2.0075675878749	3.7838627640517	1.58969606626134	2.7608937711037	0.121305054653771	1.70298828799338	1.9170597273026	1.25769317954775	-0.000629208896862413	0.0310272903624378	-2.32867052383103e-05	-4.69729580566301e-06	0.00337419656292387	0.290370710300663	0.0141371810685276	-0.231599150752696	-0.084228640551433	-0.0677242582396017	0.103968225595652	-0.138597040909807	0.394869827444823	-0.177014945136231	0.0526677523177831	-0.00952639529234238	1.10150111374155	1.33262634864987	3.33486882342047	1.75965685246223
steady_state_1193	Bst1+|Cr2+_steady	1.42332814533907	2.17047149542976	1.38483200374162	5.06135929704222	4.84408014218234	4.17148905769144	1.16765821257191	0.741888123035071	0.198851908392006	2.65250127248506	5.26322487645084	1.98927569260544	0.0023480683827497	0.248341235540482	0.00799446973215269	0.59722983581409	1.07462861176999	3.26562242386182	0.357103519681377	0.940368168336751	0.0427588010446536	3.21911524842423	2.32450420583844	2.38085205180913	0.610739103617612	0.479910269290767	-0.0837023107938542	0.409511428509561	0.00145118120217803	0.011529243284804	0.00229368962286364	-0.000161099238327642	0.00665272890964267	0.156742771161722	-0.0452394214736658	-0.281279228577356	1.14445531519187	0.0226895409715668	0.0253502088350012	0.0651484194970391	-0.0217235104885647	4.17586154806422	0.0243702622977585	0.00642252897337269	0.0715915628586467	-0.128233320235895	2.12158122013564	-0.278834960134568
steady_state_1194	Bst1+|Cr2+_steady	2.13423704771938	2.21263327117651	2.54806025532418	5.17229553195452	5.39728590201377	4.24205355069974	0.73812094757947	1.76681914681166	-0.277050983828971	1.47779781767963	4.70531602413043	1.57625326039238	0.436820503620773	0.401745303795446	-0.183803877703735	0.228221686353583	0.361829359708088	2.87218779026503	-0.0211383136153109	-0.00116022695167118	0.0264165465500459	1.45718496713811	-0.0812943647693204	0.433674928035958	0.00093020177004737	0.302118845649198	-0.0537523861689216	-0.0371850102853833	-6.16634562470165e-05	-0.0278779352513888	-0.000270525469149936	0.0171073142450979	0.00177400472912165	0.408945795005611	0.016215215547263	-0.0532275578830868	0.555475816808165	0.00470048842849088	0.00238941329186807	-0.0268985690301469	-0.041689354525094	2.07005533244237	-0.0484454799904083	0.0217539977854789	0.0913032446122559	0.0931919032432885	0.516454890960445	-0.155269492440656
steady_state_1196	Mcam+|Myh11(hi)_steady	-0.00747091243996274	0.849943604456553	0.0169743883197442	1.62276264602339	1.09792550203965	0.106274413756339	0.296713654964056	-0.0322835965404554	0.681588931260107	6.80115644545093e-05	0.882326057029379	0.0295576513345823	0.00305284169940484	-0.0206820355315752	-8.87679017906432e-06	-0.0396664338348462	0.0677138768606558	0.192714710781192	0.706529824971432	1.25498606354051	0.00047631955692465	5.33160101439047	3.28238067926789	4.07751538230446	2.07799211231993	1.48157136646717	-0.00900300368367339	0.216315194462269	-8.87679017906432e-06	0.00872034933085943	-8.87679017906432e-06	-8.87679017906432e-06	0.0248864906059303	0.0360125423778439	-0.00176625883672562	-0.0413895145921847	0.0361349516986778	0.0492475308995376	-0.0250925433547099	0.0705804989544321	0.059487219214092	1.43960254009043	0.137214984734018	0.00137167389989172	0.514571052410849	2.52388529966143	3.95165331188888	2.69362342175117
steady_state_1197	Mcam+|Cxcl13+(low)_steady	0.000256679311763021	0.0507600555338412	0.0542988294738911	1.28735946364038	1.28321344375805	0.81062210786504	1.79891006278988	1.94208340961016	1.27904577925235	0.030244064317639	3.03523578056828	0.0140947676258245	-0.150984039258721	0.0586519645338934	0.0301960381146614	0.356458105974796	0.242756223063648	0.179828517848304	0.851940831244003	-0.207463815546993	0.93867809071638	1.45280099305339	0.986281262732653	1.49960345652636	0.212675925879906	0.475297243229952	1.21478215951512	0.887446972671391	3.97919856136653e-05	-0.00879587753569475	-4.44684004884738e-06	0.00111298530776845	0.00199022634010241	1.43288887969531	-0.0717505342346243	0.148372245423912	1.02287996493186	0.147941959249443	1.0384799005033	0.164518657491402	1.49337396048494	0.93041156677047	0.335057488658099	0.0284366102949517	0.0875661504018415	0.501262844980583	3.24975191570335	1.1649099023642
steady_state_1198	Bst1+|Ch25h+_steady	1.38772920696936	1.52202733262601	-0.552468002814885	4.70567146862599	3.79443627481184	3.91196611605587	0.274607916786752	1.49355217355314	1.3380768855029	-0.355713480122383	4.31844249377642	0.894705835719199	0.0567877433891236	-0.83967294332116	0.0122204931796694	-0.00621160361767706	0.0530941749415963	-1.24899077121094	0.0318929454935508	0.0496147574614697	0.0210127169400656	2.04715394954039	-0.127311664177433	-1.03171849132939	-0.00552700719030519	-0.120865222401407	1.27500683459291	1.00568757446228	0.000342983565999909	-0.0530602303461052	0.0273444935543953	-5.5940945582263e-05	0.0338746205031751	0.998974567464928	-0.0111422590308699	-0.13655804587274	1.97473989990876	-0.101575349408674	0.0104988692924969	-0.124848926010935	0.331062902923399	2.65034020799744	0.189967500335091	0.175700880924919	0.555247119787668	1.59935337255589	2.1640078388111	2.52378737685391
steady_state_1199	Ly6c+|Hmox-Ccl5(lo)_steady	-0.0470043478582865	0.00793873806497267	0.0359761228142573	0.687352777938155	0.721761998211197	0.824375564519259	3.37041033172122	0.497744454740431	0.422191350489071	-0.0215642279241639	-0.0115886004196178	0.0136605360903436	0.020801669248978	0.00156164202129747	0.0484264097297023	0.0572671972766095	0.0405333101048345	0.329556983544435	-0.0129463465987666	-0.018258838746538	-0.0134116234573144	0.277718427238685	0.126459779326039	1.33815349145189	0.00225190044662653	0.215123172161828	-0.0510687414740106	-0.0377082371853487	0.000198608484775625	-0.00085158853384612	6.61101993285574e-06	0.000125813235344995	-0.00385202779606423	3.57885037050297	1.34512637002887	2.33108005762584	2.0731305350043	1.60980309193661	2.27613533262166	1.92732718559108	2.52977106832202	4.4752164302761	0.462818748873142	0.123058411674839	0.194429184396875	1.61522281364691	1.71344147135659	1.32072008800158
steady_state_1200	Bst1+|Ch25h+_steady	1.50718368959899	3.05776232582254	1.4651903544605	4.96795246400546	5.29660542869498	4.26104728529199	-1.01033691074121	2.25431783656077	3.31601761118793	-0.302631879168017	4.76720754216955	2.77678302320927	-0.123075538230073	1.52529501780168	-0.0282315585034192	0.0997745625744701	0.124748606924424	2.69533211076597	0.0700686678813849	-0.193238901210281	0.0142663923121022	1.6813569016408	2.26961368642924	1.00295213522454	0.00918396505599287	-0.0968242548776498	0.0116241192798989	1.7537949826726	0.000450853453452896	0.0302894748392779	0.0322654517928306	-0.00181837348402722	0.0063342861765891	0.816249247501435	1.31693486501912	-0.243703120434548	0.963159173832931	0.0342085028257594	-0.163394262988156	-0.035814655801987	-0.237453844681502	4.33886014311398	0.265075831552906	0.065305536589634	0.234187543019537	0.371829532671625	3.48049019088209	2.24705210477472
steady_state_1201	Ly6c+|Hmox+C1q-_steady	-0.0124058867473821	-0.0503137778797453	-0.00550358135290149	1.02987042885826	1.84257574049662	0.396228455653511	3.10421016532076	1.16661360082806	-0.0839510434547737	-0.0740225529594307	1.2100566102828	-0.00973957628101027	0.0188312596271218	-0.0453048581587044	0.0226857422859644	0.0345303337898227	0.0291481995453465	1.0383392716373	0.0216759815151182	-0.0719569800108297	-0.038489318204739	0.34395733799326	-5.48966413929516e-05	2.06952589549795	-0.0501813938288517	0.117695003422992	-0.0329880483213821	-0.203673150176258	-5.93647271290393e-05	-0.0085769812833531	-4.03867228915857e-05	-0.00153954504193455	0.0183163885025953	3.36608472507345	-0.26096213296535	-0.342472890119144	1.11335818299586	1.74518365111983	2.23755526610353	2.01897367298369	2.09249591189302	4.45987159155106	1.43505012710617	1.12134124157435	0.122099153825012	1.84753624113741	1.62216639547183	2.32566882773041
steady_state_1202	Bst1+|Ch25h+_steady	1.52628514525742	1.88265393906642	1.24390519241709	4.19193138979779	4.06398463543223	4.26434197447681	2.2192845466805	0.304310128785894	0.059887996205571	0.0979117914643373	4.03653542453636	2.50739681842219	0.301998647993535	0.908391693520019	0.021549954909303	0.152417180828381	0.204232417030233	1.98955356179836	0.0676220065502209	0.703583444009965	0.0289802999822438	3.04556792738968	0.641564456754073	1.34450057995724	0.00762346620012968	0.680334897066111	0.165478463334354	0.627053553414886	1.23867055239738e-05	0.0657694391012397	0.00533975662218591	-0.00794364937860828	0.00386962386589835	2.14663819000912	0.703977271315381	0.637752548243065	1.56460592668764	-0.241834764153755	1.15336950433739	0.753475839199344	0.908680738270475	4.86723636102594	0.813678121913035	0.0871967367539317	1.44794012852232	0.116750920688645	4.24189258971237	0.8252257598556
steady_state_1204	Bst1+|Ccl21a+_steady	1.88201426360515	1.48482171640402	1.51626352246882	5.19646971259051	5.06608802867146	4.29250338637382	0.481943279865973	4.01073664416043	4.67426384629279	-0.188592294745529	1.67271902175979	1.62488880861825	-0.0256639584584604	0.587550683250125	-0.0494038548396934	2.46691256402755	0.124375945359214	3.04815910895076	0.00515600890036984	1.32613726661003	0.0640381386645756	3.16246412896788	0.721381030368909	1.71605491518222	0.0387636061060391	0.00682898217344703	-0.0812522485118303	-0.174143260593883	0.000168628780019078	0.0962490244671445	0.0151486754841512	-0.00589368781872024	0.00105593855699483	0.990305769935339	0.0617012147224604	0.0739503874358159	0.823924620795128	0.0271131161200687	-0.00988134312588198	-0.0067343853774244	0.0736519259437272	3.2869183786689	0.101923888962763	0.00840677454489521	-0.209837791396188	0.188437169787535	4.2032588630498	2.1374109955935
steady_state_1205	Bst1+|Ccl21a+_steady	1.23809661108807	1.77297675989344	1.90465711529618	4.2319488825501	4.89321695165937	3.34409804845825	1.76106286258042	2.50601899984768	4.79081149460529	-0.0359586960887069	2.27140947632855	0.930377314531641	-0.000763412784668723	1.33199152233449	-0.157662441152195	0.058761219341279	0.24974616763683	2.35562542292106	0.0121487628932568	0.15679357618681	0.00732266015575136	1.39689040510352	1.13521609518933	-0.382006802541358	0.00120688372302857	-0.0145773461039926	0.648332701414224	0.49601118416172	0.000510316765972891	-0.0198602233437271	-0.000147124106320597	0.0227147224765368	-0.00127984936221309	0.720357771110524	0.0204081732546368	-0.0516296835153565	0.406500449365894	0.0392000609966764	0.0222245063277164	-0.0592612728936967	-0.283882425783805	3.68268533168458	0.8050628116373	0.0152741685116898	-0.0438731065117543	1.2305618851663	2.73331855991435	1.56539334506154
steady_state_1207	Ly6c+|Hmox-Ccl5(lo)_steady	0.00419348377122276	-0.0180235567444072	0.101125794752959	2.32173352155917	0.157010599201701	0.853177350157664	2.93337668934161	1.77125856696135	-0.317681300691305	0.0383901468174274	0.798349144553589	0.0241279290742633	-0.061773937451405	0.0343744122682572	-0.0248226482472387	0.0957150634574197	0.0776027320077465	1.01048363590033	0.0961805622100853	0.749386873020411	0.0118193413359909	0.874035913526762	0.821055736401047	1.27419909187564	0.038104078122689	-0.083672187891754	0.814677215605154	-0.00762794341200255	-4.06984751512149e-07	-0.0184232934954407	0.00138346180956385	0.000224245640728715	0.0289367942061326	3.72023720814123	0.726358927165661	2.12898549445192	2.29574366401029	0.00647133930668395	1.84218193784812	1.89223400991492	2.06595235329876	4.51654743511667	0.296372383152959	0.107786388422293	0.437944800543926	0.0732567974019103	0.157192189317961	2.73374058597853
steady_state_1209	Mcam+|Myh11(hi)_steady	0.00519337039432374	1.58414218836137	0.0156655358996869	2.28234756422832	0.184403538338471	0.19736277118615	1.00355629382879	0.0090420263397405	0.662225033120801	0.00152128414018813	0.804266417639337	0.0370891102396998	0.0012066030389966	0.0181482871937247	-1.55154482234759e-05	-0.0233513781731032	0.0141828862104336	0.262734904051369	0.789504266741929	1.05871458302634	0.0175045439803647	5.05749702213984	2.83667391391439	3.87139923635641	2.24131370832259	1.29295416006776	1.14505315570685	-0.460860746825021	-1.55154482234759e-05	0.0314802275188163	-1.55154482234759e-05	-1.55154482234759e-05	-0.0362652745964916	0.0746225845485931	0.0120588070261671	-0.327733254506983	0.270365293681221	0.0210171733199613	-0.0691190265672762	-0.12717829429046	-0.00568611747134381	-0.0406455077363357	0.0571188704372127	0.0043047163307721	0.619983527524579	2.46528134414684	3.80980526419482	3.6172310917482
steady_state_1211	Mcam+|Myh11(hi)_steady	0.0295386100422892	0.0832025667385922	0.0409591763570307	1.30211532614517	0.0627459530986176	0.127004152062507	0.820325839032979	0.0478294863775731	1.01745889059351	-0.00115718926542115	3.14524606678331	0.0439950013922835	-0.00493817277169297	-0.0569126996104265	-0.00652828726495568	0.204297625384269	0.133669054676002	0.378354659029973	1.72859452659354	2.80014699934344	-0.0708375639224965	4.48594452563416	2.59974391349106	2.87088124013845	0.452523377620821	2.29593238513059	2.26841409169502	1.11110476624243	1.16716954923568e-05	0.0129321623287982	6.86572036886902e-05	0.0161481400157412	0.0539406550482545	0.195755836187262	0.0682930497483758	0.113496709986469	0.187127519098842	-0.0632781166556595	-0.011851076630589	0.20066058091155	0.0496491943626344	0.169662896757653	0.0194360832977922	0.0559839281515761	0.0658060889019026	0.0370597868748414	0.879517237854702	0.161029631674325
steady_state_1212	Ly6c+|Hmox-Ccl5(lo)_steady	1.23897977018649	1.76743207507079	-0.0181471736561589	1.88742743451521	3.37408958875814	2.02297788412996	3.00004019560033	0.134940023979375	-0.329793881604174	-0.125553051026211	2.87903239283423	1.25095711377674	-0.045409792494824	1.95339444243921	-0.0759396547550112	0.152476024307507	0.0499315901352321	0.232425491105318	0.005390189565367	1.45878686504344	0.00964658953337426	1.35856934707044	1.22452377384535	1.85717408063753	0.0452403639163037	1.34792494058571	-0.0206479566577947	-0.162606027083104	-0.0862209653182199	0.00988011304663676	-0.00680297873682114	0.00152268794962245	0.056498389416657	3.22113816405707	0.0832551381596158	-0.435768939198972	1.65499400443613	1.16813362928926	1.79116455450476	2.5002432623848	1.3431584817347	4.14619277697544	0.208101779971291	0.350470862408438	1.56682895817168	0.365719729882338	3.14580527972619	-0.297456996680613
steady_state_1213	Ly6c+|Hmox-Ccl5(lo)_steady	0.00515571215425226	0.0596520233332962	0.110569077653913	1.4025635066688	0.842937876447302	0.221800902329553	3.00396297552455	0.457681827097779	-0.107215143750826	-0.00236883010948946	0.301894987952573	0.0627922570740723	0.0199965253100554	0.0919992832901317	-0.039670827465361	0.170140861457565	0.101335066908713	0.124926150817371	0.0204619262017629	0.0690737811112411	0.000214928979909315	1.45883632842819	0.112072395795568	1.6566963915993	0.0145021566179214	0.123954202663236	-0.000630764242801198	0.108930011214093	-0.00482602452142271	0.0190460343449694	8.26358061736952e-05	-0.000499613038536875	0.0173285868321426	2.68081609340205	1.35936777978916	1.85747624962785	1.78249009224331	1.22686157871573	2.05384988020667	2.47595210043012	2.53867343807302	4.55362653617789	0.411898965238907	0.0337147489785778	0.324534091473175	0.95709156373702	1.22534481128056	0.670175927333536
steady_state_1214	Bst1+|Ch25h+_steady	0.0944596694385039	0.639055589986928	0.339012681335021	2.29624958130367	1.04247449717636	1.81683871821818	2.02965068254903	0.878175406196231	1.40466210779318	0.00249558680903719	1.74613966395794	0.272901398734316	1.21000351438922	0.0298835897479226	-0.131115397083038	0.0948128477625904	0.0783967263778527	0.457191786497525	0.0730126816418288	0.0371497116768434	0.0517632322554611	0.895580878509739	0.387906010993299	1.18436372777545	0.00884415008138362	0.309082017159208	0.58881829195743	0.670731605247784	0.00046790841771412	0.0183647031706425	0.000357962979186645	0.000802094148540668	0.0113187232175374	3.13686658539667	0.867832316138015	1.09060492286352	2.61170446788631	-0.0945901501792846	1.66288962645347	-0.047477769569011	1.26859439026259	3.6490821709014	0.609276522961831	0.13339672549306	0.859360030137897	1.26484095885782	3.54874262880692	1.66885082674312
steady_state_1215	Ly6c+|Hmox-Ccl5(lo)_steady	-0.0380167421366023	0.0140512639072138	0.101481019066972	2.12158964761225	0.902389608872808	0.287909090904226	3.12670728873875	0.40836813050513	-0.136336640757881	0.0183692822130762	-0.318007050032015	0.0216585928485309	0.0614293190605886	0.0735095796795866	0.00595686599742642	0.146011561861167	0.0872685382127135	0.183063388808204	-0.00409764830842899	0.026080183205138	0.00823815258073464	0.402690436114647	0.0789559602208261	0.0840293530399077	0.00884296415482953	0.190898609168862	0.0804836957473412	-0.160109391466126	0.0053007684447479	-0.00411901304731671	-7.76203377732663e-08	-0.00114886727726795	0.0097180431597871	4.3928395485808	-0.372772599338066	2.22898664011754	2.43187685659196	1.49431883342153	1.64818298564446	1.82250381671469	2.86179179609942	4.17709407031665	0.15306938061327	0.105894448627193	0.0224980389854328	-0.0495895545993549	1.18119562703756	0.255019912383305
steady_state_1216	Ly6c+|Hmox+C1q-_steady	0.0588790676594969	-0.0576845653640587	-0.210434799744061	1.56027443154727	0.0266051367811995	0.466153629849384	2.94362510058451	0.151437800189048	0.46696581485305	0.00968562488206441	0.394521171880055	-0.0241594082950907	0.0354258275610483	0.173748867555595	-0.0758750235442866	0.0906108185413966	0.6850932814132	0.194792861018344	-0.00100363011658597	-0.263322420874691	0.0276547748739729	1.29572893079221	0.155767100858379	1.18553624151594	0.0040369329729492	0.252726196104517	0.0251091001141268	-0.0340157706364125	-0.00150842392891977	0.035939548525207	-0.00010841967601512	-0.000100227022234496	0.00730351941517245	3.67946186967612	-0.47613392127787	2.07292931765301	1.76714902534373	0.628672654988005	1.95178086469945	1.76805979051248	2.53763008914197	4.26098196303347	0.340272897569422	0.140252034507402	2.34628060660798	1.76026160602809	2.99812859885892	0.172959823434281
steady_state_1219	Ly6c+|Hmox-Ccl5(lo)_steady	-0.0021179823773219	-0.022548595987496	-0.164456873134378	1.58762416337797	-0.352201352656033	0.480819835854544	3.64604654647888	1.54323947844684	1.2399965439886	-0.00904249348708322	0.361972059637989	-0.0225355831901847	-0.00662981239940504	-0.173951713564036	-0.0548139950211325	0.217159641732162	0.0533947452091092	0.0357917268162427	-0.00923663698203273	-0.0105407923679809	0.00123085232980024	0.553612884668548	0.092691325172174	0.318675208905542	-0.00637515250141839	-0.111762487196975	0.110757312164263	-0.163697823881179	0.000217315538261054	0.0267766875290656	7.62405203885617e-06	-0.00322460111700723	0.00193288936887479	4.25681113399455	1.02721034880724	1.99376774735091	1.42047981718235	1.69102063030379	1.36875414654117	1.99797825136466	3.07409312445773	4.71582438737389	0.21610055943645	0.0722745473043264	0.0958316749344985	0.231792130817705	0.908003991337292	0.379108982498091
steady_state_1220	Mcam+|Myh11(hi)_steady	-0.0287319051690946	0.148030803737065	0.0656007002425566	-0.559531823225164	-0.480688380908954	0.495175332661882	0.0517058392187495	1.82699895404681	-0.326428809897356	-0.0373605360072147	0.0281657014568653	-0.0307814999526674	-0.000302760637450385	-0.0343535359840919	-0.00832258695888543	0.258407970869179	0.145827546634135	0.349959781693715	-0.0823116915174849	0.410529212060727	3.6446592010323	4.49385865725854	3.4965175719817	3.72916770656346	-0.212674319051841	2.8870174575848	-0.777747982352893	-0.0135752817521257	-2.15087944000714e-05	0.0140003401428079	0.0236096531047215	1.28767524558459e-05	0.00158672050994384	0.289563935172629	0.015475922590111	-0.0594588883287546	0.12998401809335	-0.0179450029467079	0.0205503848854834	-0.0204129213624777	-0.195668652881932	1.72308387330253	0.0539415322877135	0.00689211186499006	0.058582301466336	2.04210164000484	2.74692242376994	0.288981939683799
steady_state_1222	Bst1+|Ccl21a+_steady	2.24684464156795	2.08171178758871	1.07267121502805	4.62788662881482	5.19024972780263	3.65969400241376	1.65279266069057	2.91323686699829	-0.399483424794506	-0.116127108628449	2.41277122299189	-0.150782642730592	0.00672365057752172	0.825405617289391	-0.00832177858290071	1.33821650924787	1.09321959674495	2.62094590530576	0.0172868323890388	0.672859077845281	0.00590570179436396	3.05805229867494	2.53647361523996	0.790873897131363	0.026752225720714	-0.391729521818895	-0.0612044792138054	-0.0436536005307576	0.000108704427022401	0.605330606154488	-6.62660805605881e-06	0.00278731077508891	4.37700641421129e-05	0.338621880578968	0.0592566231766466	0.0574958954722272	1.00247167457969	0.0246218115773563	-0.017223174474417	0.0555170158749105	-0.239553320665567	3.35120082722642	-0.19718417350097	-0.0352579713225039	-0.0601689931654264	2.14868503761626	3.57173146424342	1.74572625597904
steady_state_1223	Bst1+|Tnfsf13b+_steady	1.49167028313258	0.938855825690337	3.17175680689327	4.09508493247728	4.23598224276793	2.69338215795708	2.07440251194861	3.46025863892282	3.87199206571184	0.0152257581310529	0.953556563780166	0.479785801929375	0.0475393645054868	1.3373267998775	1.23924370642362	1.67519947913551	2.40922942218047	3.69188627178187	-0.0464984078538998	-0.068018308485807	0.0416406404252786	2.58606675318376	0.236456223032617	1.38684134121812	0.047806618856559	0.568671997411021	1.09826246202735	-0.228850776118511	0.000401560287307463	-0.0373334145863182	0.0654882177731215	0.179192165051949	0.000421630901997571	1.38744203313813	0.0862947330015626	0.00433907496143168	1.64595774040509	-0.0164176322208541	0.0974336321591787	0.075730812070927	0.570065067051288	2.01587939690282	0.116527699412983	0.0621564035385987	0.891658901834088	2.0230248730409	4.07319417961101	2.51801541155579
steady_state_1224	Ly6c+|Hmox-Ccl5(lo)_steady	0.0285740207194109	0.0875908751110109	0.0398386663549471	1.38746410116047	0.689814458836257	0.771760739565477	3.57688375123582	0.55808919407488	-0.0554898322569835	-0.0656936916035583	1.17273484013613	0.00550145900510352	0.0169064355302989	0.166308794206692	0.0497071774055099	0.0891816968824145	0.0708273704059735	0.162928470354019	0.103012173277076	-0.170605360262902	-0.0921427386345196	0.59262588554619	-0.00530024165241617	0.998163547043309	-0.019197567430733	0.407040693652166	0.11452487530364	0.525456545410522	0.00396876411581478	-0.018966176302329	1.63206882467382e-06	-0.000823579315061898	-0.000915212960748786	4.79862822847857	0.365734348605631	1.37167155874178	1.69090145615186	2.01470083443404	2.3201993411423	1.40142613610414	3.00311027941085	4.06705556029348	0.158614109792044	0.0630464768607825	0.139143715185213	0.00358328299520018	1.58742373877907	0.722115351787448
steady_state_1225	Ly6c+|Hmox+C1q-_steady	0.0180759105061668	0.00323276667589203	0.103043320406559	0.588613132547724	0.0994212881437191	0.672103659744858	3.23988358653262	1.10133700629337	0.72356053894197	-0.00993098435377064	0.422659497567645	0.00908710235769174	0.586760360545427	-0.00759855353345709	0.153124528684145	-0.00405433646390014	0.154513276128979	0.349819016169534	-0.0846204413179937	1.01311848573194	-0.0125923624797584	0.813676738178793	0.424508633657466	0.416052305667708	0.00382842639649256	0.0249441728894235	0.0821399369041862	0.543767260433691	-0.00158725761632122	0.0101834782130297	0.000354893188282239	-0.000450874028314939	0.0448474136811223	2.93753463829944	1.64036785740323	1.93378008225567	1.9609821433178	1.0669259714997	0.940924936869387	2.7249814948723	1.77658077495966	4.32970170250193	0.043240551762676	0.139480738038966	0.697953981631442	2.11624435668216	3.37045505047226	2.41233082868194
steady_state_1226	Bst1+|Ccl21a+_steady	1.90542140817306	2.23311550113245	1.30895473176078	4.72973607102235	5.03041735356746	3.1610345683477	2.04769867890714	1.48908083644276	3.48424812533232	1.07287442050552	4.45314818406609	1.32694615230262	0.0410666472703747	0.459864365192266	0.408034519651033	0.428284653666305	0.208324638665154	2.98250433676403	0.0068821010673681	-0.0636603912721053	0.234044360908947	0.804268947867914	0.219000872580589	0.215617070220459	0.00594175919094465	0.0476765577512322	0.0165599158148632	0.132099032694409	-0.000743368179444352	0.173336810394946	-0.000123334292603015	-0.00122150956597725	0.0037093082884901	0.952508221047922	0.483822833201742	1.2021250349855	0.80207340867013	0.457473844890847	0.730197400384766	1.04745392812463	0.857806794394192	3.61036776871402	1.06082711390922	-0.0109373035841437	-0.085587638004392	0.103714563793125	3.87816312202519	1.77865123625934
steady_state_1227	Bst1+|Ch25h+_steady	0.575689298295357	1.80718594059832	2.03518174035842	3.64963348613476	3.14233269877831	3.49641009087885	2.60743088881424	1.93588645298014	0.0966710656168709	0.00454879031303498	4.22404058096854	1.51941042456745	-0.37957218674757	0.643702993043637	0.0826305922801863	0.0926995662314878	0.208915179412281	1.07278704788653	0.049544398036371	0.0263614866780176	0.0301945956480969	2.0462241573547	0.0900472818018035	1.46802216709467	0.0235414257804748	-0.0375363838172542	0.578134474112683	-0.133739371557263	2.09130682887157e-05	-0.000162202399988755	0.000707077794934945	0.00394866145059646	0.000728473992866283	1.63324216989075	0.576882899913555	-0.31834521129499	1.77092018081894	-0.0991573586147221	-0.179414242856019	1.42020986507535	-0.160528595015832	3.60354499430566	2.37341259910583	0.0364085612008798	1.7812272747887	0.0818709891648668	3.31964892096144	1.71205272619492
steady_state_1228	Ly6c+|Hmox-Ccl5(lo)_steady	0.00182720301078422	0.0281580161714357	0.0262301220916108	1.56588462629153	1.10467059506544	0.374110162351759	3.14151581981992	0.164455705402409	-0.268388008005231	-0.0401416412552063	-0.0755923990467505	-0.00455507313884569	-0.0569447830477681	-0.0188460326578406	-0.0467707692137004	0.029206904749753	0.0748975876774153	0.0137229173203348	0.00316426693219094	0.0653394131506184	-0.0013680294818741	0.301925093218944	0.114354116592107	-0.0581111064767035	1.12036181538455	-0.0117491953254908	-0.158114350552954	-0.212326335090212	0.000492677889339019	0.00393357915464318	-0.00128421515666607	-0.000777317720600563	0.00254154745466776	3.85837410395782	1.38591127155455	1.340328752416	0.885979735348748	1.84233382956242	2.66778291905294	3.39662354064418	2.57450930809673	4.36413381361895	0.338795327572314	0.134102809251173	0.163682008632492	1.82496803987927	1.39602093928408	0.346958771496388
steady_state_1229	Mcam+|Myh11(hi)_steady	1.23718023398664	1.20103645717781	0.00395454167208226	3.30263355048093	0.0240022166475805	0.249155685851168	0.00128948372945471	0.148460377343018	-0.151316831684941	-0.100865283504014	-0.321213324815926	0.0214840952492643	4.54650297580283e-06	0.00457689435101344	0.0195466765612157	-0.133118867532355	0.100386921595675	0.14433076691046	2.63253494404753	0.733071307222554	0.0147575307822704	5.65122627650344	3.75637075164806	3.90200672530793	2.39577629968363	0.0114124378738803	-0.0172744512075093	-0.28241655050428	-0.00077941155357021	0.00527765956922275	4.54650297580283e-06	4.54650297580283e-06	0.414836431781343	0.24722345548893	0.00745077341747545	0.0433668326363275	-0.150666102990594	0.0484832756878975	-0.0136287881692491	-0.0882336672719647	-0.0836620407236218	0.141829233371101	0.0874600733481725	0.01053992226686	0.0751859189213178	0.59423436230137	1.33157531697112	1.2869070498649
steady_state_1230	Bst1+|Ccl21a+_steady	1.55777566336942	1.61825027577196	1.9392219703796	4.79541107502079	4.99594372499839	3.88219955399292	1.6081117075248	3.49717684262506	4.92879286200529	0.0578273150355557	1.8905302786059	0.804691559805362	0.299239759969238	0.822064119428196	0.452530455233866	0.956677363453003	0.851302009349779	2.74446372692109	0.00753472862566838	0.118100966282133	0.116916987352335	1.99580433510999	0.700453023546514	1.04900769431366	0.00565973736727249	0.61825962708002	0.17267086745368	0.171824725345998	0.000116425530190162	0.096820792353312	0.00268152485656177	0.0451743836454464	0.000645046049326707	0.812201878891661	0.0305782715219016	0.00742352432094398	1.02368683413126	0.00449902033158693	0.0178567024792733	0.112476255082358	0.664648351516376	3.02099814461413	0.935791694130996	0.00305973879175485	0.178159271729369	0.332509230323908	2.33223946759519	1.31550110793132
steady_state_1232	Bst1+|Ccl21a+_steady	1.94633247969093	1.73016205313727	1.66175435317502	5.08013532169528	4.46985788560388	3.42659067847092	2.49892128106819	3.03334987072418	1.3095719028396	-0.00302703660710484	2.88945007200877	-0.27459831660186	-0.0515483911571778	2.10978929009138	0.913392495344667	0.502920151395826	1.11967002951061	5.5018699614333	0.0147637444309045	-0.125797269190277	0.0546678825666005	1.2350160003902	0.27184936476077	1.97813206569513	0.0213021483777047	0.893474492858216	0.727869530309411	0.544395321121621	0.000240976200132851	0.0299551844268971	-0.0002183156396214	0.00836040223431914	-0.0025248543530541	2.16584462978567	-0.0425815574592671	0.611649846740257	1.21715293231945	-0.049996499517241	-0.1324158869637	0.0855008618198027	-0.595247816001654	1.52330438473267	0.0420244743167567	0.0341953559521981	0.544010871912292	0.610781291015191	4.17725890120736	2.54245832420293
steady_state_1234	Bst1+|Ccl21a+_steady	2.10698557233528	1.46433710935913	1.86851615784075	4.6275602286929	4.68582125038617	4.12719081829893	1.95359361982486	3.78168915452293	5.57369733766328	-0.0894667237821764	0.919456481886194	1.57083929143478	-0.0276771413181371	1.20347468011029	0.24162828129636	0.0172689652984501	-0.179961214046937	0.504015626201164	0.0094439054995552	0.104091010012609	0.0697779070344144	1.38098167945854	1.05612856293864	-0.159108636638023	0.078039428387063	0.0292863801046321	0.0420982469346753	0.949973759607139	-0.0041779862044504	-0.0369941342051514	-0.00212338561999274	0.0665991948534371	0.00187527562397859	1.87404663406069	0.0529325978837189	-0.0591282145761229	1.54747385322235	0.0876517440745938	0.0295264903945071	0.0538928631844525	0.846794926106223	2.40463498228468	1.14257804656455	-0.00172054165808591	0.0901853195904424	1.45968125055129	3.68339178821442	-0.524469660220588
steady_state_1235	Ly6c+|Hmox-Ccl5(lo)_steady	0.000103364854197694	0.00732874090879319	-0.0180184803796057	2.91338501705285	1.4196133589113	0.190919443268019	3.48823212872773	0.238016932833992	-0.315193040228563	-0.0567015993143503	2.02117218410607	0.0867074381175809	0.00946724467606056	0.0886721919561565	-0.00285376883905995	0.095865593835615	0.0856079031021971	0.172587513257899	-0.00443151791207575	0.198111899733782	-0.0120409386673247	0.269050675076269	-0.0456417964691064	-0.0048647879889908	0.00388432333665557	-0.139252382007634	0.0174361431914526	-0.00648516082825661	0.00156633479553675	-0.151014183727338	8.36619068460613e-06	8.36619068460613e-06	-0.0104845225311972	3.73323131879417	1.19244016570504	2.01884983500616	1.89385298882294	2.77563877143349	1.8442838854708	2.08877448998545	2.93363402363597	4.45757693062956	0.972438834083455	0.075673169215176	0.45523003167812	0.210505967871468	2.11035545406836	1.15328772446788
steady_state_1238	Ly6c+|Hmox+C1q-_steady	-0.0327453412993098	0.0363513244321537	0.0231973166276275	2.54125082166765	0.768492524518638	0.652503246824482	2.19988598343907	1.2545801063374	0.772008073701748	5.3921901626929e-06	0.157473046720712	-0.0876286135273688	-0.00102333275745736	-0.0169057058980247	-0.0120516586462623	0.0070360947422387	-0.128588805291183	0.211100907263236	0.0253849827170067	-0.303432837356831	0.00363907080033552	1.52639191890554	0.720044041496092	1.56844778303612	0.013727697425743	-0.300532802254801	-0.127740011296478	-0.0065443206610362	1.56263323193892e-06	0.0288778507859445	0.00206339987937152	-0.000240158678792879	0.0590775375264811	3.11063387043787	1.11727556638499	1.63792916114425	2.16069147801463	1.18154197289191	0.41159983739557	1.49144944272705	1.30318571068835	3.88794554890401	1.16272858664157	0.0682043220097708	0.558883326183288	1.07012741872874	2.16963501959063	3.36004266023811
steady_state_1239	Ly6c+|Hmox+C1q-_steady	0.0207701553556381	0.153808025648668	0.695116985889945	1.60605241984339	1.44939065122389	1.20322557629795	2.28830095491226	1.00580254929214	0.0265292297820105	0.0237795081778059	0.941094815532431	-0.0248914997502385	1.21963162660979	0.136215374703107	0.0468300035855935	0.103226258721292	-0.0838782513095929	0.422572974159016	-0.0713620024753874	0.58636591929849	0.0191979778689946	2.8655231602703	0.822651473834342	1.65462491208917	0.0408861347388726	0.169300441192721	-0.415297029865299	0.470316810614871	0.000539101242029132	-0.0404842319605318	0.000750032331436489	0.0257646237175165	0.00691686193140288	2.57927682871178	1.76825921227078	1.49914806377903	1.84336090869122	1.58705023492219	2.00115236922315	1.94142573470787	1.35397212794306	3.81419297621599	1.16335196482552	0.278837769014684	1.8095535663927	2.09251566683518	3.11075714173957	2.53459298963066
steady_state_1240	Bst1+|Ccl21a+_steady	2.55952988407885	1.40776463966304	2.0380796381938	4.49855159043834	4.77834190545948	4.19366701505646	1.12296931570424	3.12028779194757	5.39453194354212	-0.160677375721087	2.74082760041837	2.04826916931144	-0.0806119793847666	1.46212051358355	-0.101284086481997	1.88453102544951	2.35750845583392	3.97388049490591	0.00033964934756412	0.748004347299763	0.0244349953130978	0.118976192212407	0.410779150285413	0.517785503477652	-0.0143045144228953	-0.371966289111969	0.0301998166463235	-0.130998121957758	0.00135422263556099	0.017087587718555	-0.00334320402307152	0.0460087101015693	0.0122280231494431	0.921384507731646	0.0166579298482741	0.0933475305494455	0.323637915352548	0.0449302012714445	-0.0605636035944958	0.108163828668079	0.263275224253208	2.21121335004616	-0.077507811962757	0.0185630164202862	-0.0374895659102337	1.30653746927888	4.50427038990263	1.41336693321902
steady_state_1241	Bst1+|Tnfsf13b+_steady	0.0726945566880367	-0.228477741155894	1.15035623346918	1.7725820487356	1.8982619524379	1.75995539705699	3.39903711354599	1.98974331870777	1.70922370150783	0.0108647795586716	0.714077993465782	0.0241490363274083	0.0994843466120466	0.795621293564943	1.593477315734	1.30749787939723	0.764018512766573	2.04827966004317	-0.075019839995711	0.884097248486463	0.15823804176951	1.45583599956662	0.319636857358666	1.05399161787172	0.0706679184970673	-0.0325760583824657	0.309825229293056	1.03785913696389	0.000141295721211913	-0.00604999915669764	0.000153030261136721	0.0335024592926813	-0.00267272355532176	1.93374784926458	-0.12390979425666	1.53957973877662	1.59281684564009	0.274281290826991	0.621556745459202	1.18647563795372	1.36506817984592	3.11361034785679	0.311647377118641	0.261939452259098	0.69007758542223	2.7532503984055	3.48910960659254	2.8136196393186
steady_state_1243	Ly6c+|Hmox-Ccl5(lo)_steady	-0.167570617376592	-0.0327303820966632	0.0574019468635607	0.660354736707659	0.892425858369948	1.04870715435269	2.69953946858958	0.516697516759908	0.150753687301332	0.00477543676255612	-0.164853986356365	0.0187935830202471	0.036916047139128	0.0282176921851377	-0.0197778791714458	0.051747122249592	-0.0302607850325937	0.236534472356229	0.0432508661226588	1.58901162129145	0.0274651296223368	2.11435168919818	0.515411039346036	0.166471390174391	0.0243493357997633	1.01902846575473	0.0223789054930956	0.0144673936897123	0.00144241429275014	-0.00607560039427393	0.00908432785243617	-0.00888252475822649	0.00247192717073974	3.43591301504925	2.32543596767498	0.946701407329167	2.06538066081451	0.843478374817571	0.652273942359448	2.90367965906454	2.40860921112984	4.04157085094179	0.194523600290898	0.0268881255693299	0.0154187300986856	0.0794064749632503	1.8354194890677	-0.0890867709996643
steady_state_1244	Ly6c+|Hmox+C1q-_steady	-0.0253766380065806	0.00876026362021319	0.113490359109711	1.83715811708156	0.148020758197788	0.760574717928379	2.17669979394701	0.222881732387391	0.570315166546516	-0.00728718179286827	0.155979770036138	0.0149606356604926	0.0504100166411725	0.0680483551963429	0.00960758320139582	-0.00463583002539922	0.772747480739434	-0.0775647334323417	0.0341288565675796	0.168908296285793	0.0153270906586253	0.612447513584999	0.250049593077326	1.30675507008481	0.0600090227483458	0.101098710843817	0.0716860451475013	-0.252803888731306	-0.0152272838557654	-0.0170847460521305	0.000536489299503039	-0.000110534211360605	-0.00195687698513444	2.16083084633818	2.4971335633569	1.82682428790569	1.09122206484046	1.68263488157495	1.09843541068433	2.5042437767243	0.937807116593303	3.62897556712411	1.33084174595141	0.115188432290229	1.44007468460019	2.26312065587098	4.15859496911028	2.89059572183844
steady_state_1245	Bst1+|Ch25h+_steady	0.0179085125692793	0.000401230748824107	-0.0107100315134908	1.22616752891407	0.12472464755118	1.24571168798201	0.953243255917124	2.50877705368457	1.32932053964508	0.0121250743593417	3.37952851429761	-0.016997500920864	-0.00378615989821846	-0.16779982290904	0.102821103033552	0.304092955042151	0.330697261155022	0.73026371843621	-0.28565383198807	1.16369936030693	1.4482134525438	3.82715228990664	2.0769354277314	1.99219542177227	0.453039681536517	0.551695968769398	0.912008948166438	0.885706893210338	4.83193863814768e-06	0.0119686283707902	-0.000103138087019146	0.0104819032909506	0.0223893458097263	1.11465238626759	0.124989862393919	0.264913957166114	1.19328246137713	0.0795474862068671	1.33897641790628	0.773251002576787	0.875529236043255	1.88455386493198	0.102748543715512	0.0160187310899556	0.195255888939085	2.52834583599381	4.0451273874668	2.26312585455739
steady_state_1246	Ly6c+|Hmox+C1q-_steady	-0.0121441837679941	-0.0448373156335594	0.185217898133705	0.652805355370396	0.397035051295513	3.14922483495398	1.59671469667169	2.0760024772867	-0.160157180041122	0.0106528273128896	-0.323288965377175	0.0933999882834303	-0.0815229228509945	0.807763981628358	-0.0952080078351474	0.718403224590323	-0.205684322668983	0.86837538122675	-0.0240527688168311	1.61395097026398	0.0068138910533698	3.96520959585004	0.157644551202565	0.550094130177638	-0.00755923999824933	-0.052932976919328	0.686698381445722	0.011243531741244	0.000112325102670705	0.00937076789428903	0.0577214107626352	9.28341921473224e-05	0.00557591721647089	3.28825480519148	1.58763208896901	1.09867407222792	1.42141799450052	0.269427734706141	0.402142179866016	1.15027393188824	1.12532515534124	3.28661698569207	0.0985040841470011	0.100529696609005	0.500584910983188	1.52561779653121	3.59442423413848	2.6097587608823
steady_state_1247	Bst1+|Ch25h+_steady	0.0419419943512371	-0.127134886151912	0.298504403922469	2.72312961232812	0.745612085407313	1.54759118206576	1.05638370791017	2.5344972225011	2.56472179021187	-0.0176872219402533	2.76123581139622	-0.163069965666931	0.031634492700079	-0.304747118601821	-0.0110778504427967	0.17253105708991	0.242431514650253	0.474544942402767	0.0773062734316328	0.933964065258943	2.70650202368747	2.60568896946176	0.65931789529932	1.84666821716098	0.0983211708267301	0.47191312125203	1.79093904348364	0.729481905590208	1.22574818655849e-05	0.0179167497842367	-0.00192291689808707	0.0313106975318823	0.000289542092377149	2.41295511508105	0.119640103849238	0.699328744882161	1.28064155620544	0.0296077190227338	0.263710716743762	0.985441648395665	1.00158430703732	1.67813021819907	0.0452102464729646	0.021692082748932	1.35277358401922	2.5142951673959	4.12177558650738	2.01194854354253
steady_state_1248	Bst1+|Cr2+_steady	2.46690583768497	1.65896798430856	0.461373749745802	5.47141226728611	5.33221484272008	3.92190926796423	1.89439506493561	2.3624785557155	1.57233754040558	2.61012519094971	5.48052785484372	2.49512103531477	-0.00782562399149101	1.40347354317305	1.05415822141584	2.17823803418987	2.69965386007512	4.06238930634199	0.00708116835792355	-0.0692398461246549	1.36640686077301	2.06731500494701	0.568263157575029	0.489161821528777	0.0739221161142599	-0.474314450441522	0.152351898507265	0.590472029747319	0.000158044343418066	0.0571521955126961	0.000338575678050999	-0.0273439469935123	-0.0169796778847018	0.488887992270647	0.00432710692361026	0.0436938900640486	0.753684007110052	0.0732744574026014	-0.0950227088133657	0.00491143503746577	-0.203959948713611	3.40915283926947	0.184109007828606	0.0287652755995001	0.170274115161945	2.34898170104305	2.99401660343062	0.0743325753339837
steady_state_1250	Ly6c+|Hmox-Ccl5(lo)_steady	0.0078355663510371	-0.12856550389614	-0.0181352876543395	-0.0857858839623537	0.0905813159209228	0.36968624150439	3.39089480569385	1.28430889636479	-0.301523614030561	0.013741440542619	0.200804539739374	-0.0777160946190959	0.0253510454223078	-0.251265894204098	0.0324983912457202	0.062647133659898	0.02190433697059	0.0954166403846512	-0.038813472678534	0.0157336845832494	0.00135343902190809	0.493424921293474	0.228861661886879	0.366348796663571	0.00892669083558961	0.185090056104181	0.0498341378947945	0.0993365414866702	0.00115619645120405	0.0047433343692999	3.68806732630242e-06	-0.00136070792064059	-0.0015456196391072	1.81634738152363	-0.175945645109017	2.13556361918979	1.61174601924188	1.82367395681352	1.86009887145076	2.88231375102711	2.53445452757403	4.24593593187586	1.49828506850557	0.182720219107545	0.228874240949879	0.181184197386691	-0.400785638286918	0.385784671818236
steady_state_1251	Ly6c+|Hmox-Ccl5(lo)_steady	0.0112849312941746	0.012265300230997	0.0173420046772074	1.9341446430684	0.730314313532703	0.36137887505545	3.23256298318672	0.369101144335707	0.887680574614615	0.0131132786693278	0.226865184663804	-0.036531706113331	0.0533233410093622	-0.000838857106249702	-0.125538709107398	0.05621678079054	0.0364553585544107	0.155038654327684	0.00092298925074079	-0.0363573836260456	0.000499115787334101	0.176335894337968	0.108426542685783	1.01799994554566	-0.000645940331533833	0.733097872975438	-0.0869383813589504	-0.179897990342537	0.0056414517646976	0.0350101060634707	2.94654339719516e-06	-0.000431476381916244	-0.00129049988122576	3.801455620156	1.17028165733324	2.10691091294269	1.06619701684285	2.371708910661	2.23866164443047	2.53793083127478	2.55937852562436	4.34745844966312	-0.100270209897161	0.172755637994304	0.0693405697143091	0.941776166985078	0.82690566976058	0.458351083335515
steady_state_1252	Bst1+|Ch25h+_steady	1.27947155663265	1.84264780383166	0.790110017235297	4.97854701044687	4.27638645685247	4.12843494251546	1.39519955740969	1.7513776006027	2.60878141248803	-0.00887049419351233	4.56415883302237	1.19913267800327	0.652286214380882	1.10196540776385	0.0635236070858147	0.0912508191204786	0.0789729582601745	0.920935945297335	0.0232208689248689	0.12833511671025	-0.0157900759023117	3.50136630864303	0.869329715907792	1.63522145486825	0.00923964792091513	-0.11744274051104	0.121363208676731	0.50851416041008	0.00282200534666584	0.473739184462059	0.00846470423821487	-0.000579365421070671	0.00664357218212844	1.3594055990165	0.0889385739650501	0.12267733756502	1.48509383611901	0.0409608245730068	0.0100347938811376	0.00144742617929236	-0.0425416285571988	3.3077425985603	0.34725722695663	0.102543442861853	2.01664724018443	0.17209222126107	2.7146787387904	-0.277840486361943
steady_state_1254	Bst1+|Ccl21a+_steady	1.19046100326633	2.15212327206533	1.65737251765584	4.39791447115847	4.9067712253103	4.62765994949367	1.86476174519045	3.20207269583136	4.90264805565539	-0.00333943715307969	1.52694275616139	1.17751465443904	-0.0360605517278098	0.806117445008345	-0.204077871073466	0.871325119111008	1.22338980260103	3.00330235799077	-0.0171767960262566	-0.0233835461669955	0.0193413918631861	2.98656077183251	0.0967105481743075	1.71241995793637	0.0152070226307652	0.784111975358284	-0.0190805158730505	0.402709195750987	0.000741806020404237	0.0669364482036643	-0.000325942601123996	-0.0080991234391725	-0.00178032857764321	1.37785250863644	0.0319361375908849	0.100603846783238	0.493513270000263	0.0250367993285149	-0.0872105498596453	0.4695149915806	0.115247229298001	1.97203329982922	1.38242522656913	0.0639230016253273	0.117479971249599	0.410438967520484	3.79422702585167	2.63313577581462
steady_state_1255	Mcam+|Cxcl13+(low)_steady	0.0121592361718039	0.213602196100805	-0.0233055136152771	-0.0403118395119271	1.80160477612871	0.199783131735705	1.6591617262807	-0.0410032218171529	0.515044347753102	-0.0369654332719619	1.16902442722744	0.146436307089929	-0.010792906585759	-0.0426858103570162	-0.00445140336971256	0.173930059242751	0.0929422655830066	0.420827675504392	0.0815299046257826	1.29671677453656	-0.108165217835111	2.68318460189457	2.75459492489497	2.26988109874802	1.14052869429497	2.18341154012798	1.81580210178488	0.898468416894155	7.00748818440034e-06	0.0254835825371436	-2.58650380155969e-05	0.0192355860717349	0.00206103348701748	0.4386237499543	0.00246282511744369	-0.0403511513191333	0.290183014430606	0.0204182879813074	1.08332726764153	0.0610798812417186	0.335962805349963	1.2610716440725	0.0538040326831988	0.000770821231775949	0.0034275871240005	0.571825081818299	1.82043642483499	0.114248224111164
steady_state_1256	Bst1+|Ccl21a+_steady	0.226705714826765	0.119835343402402	3.55424109459178	3.86244166982958	4.64056212462977	4.14293913140741	2.92318838257063	1.74544236191903	4.51612881369904	0.019505693746182	1.62452684249199	1.48658370899761	-0.079481309184262	0.139992757795902	0.303043598961516	0.923610174640371	0.73094192364099	3.24961903540076	-0.00182429980011886	-0.204505404921682	0.0899663950553636	1.52199148440784	0.229833596991868	1.55534484033743	0.056715640201011	0.274667318591167	-0.442881832735578	-0.385473653970311	0.0160139554373301	-0.060654436949697	-0.00295150506246214	0.025414061885938	-0.000174420685206942	1.23801786086342	0.151947721035925	-0.681248324367096	2.4417951464411	-0.101449269979207	1.32662823712412	1.99939314866854	1.71506517293359	3.91160640943255	0.026430324421659	0.0463766699958689	-0.00937555888688531	-0.0208395882966356	1.9549824533783	0.33229846538331
steady_state_1258	Bst1+|Cr2+_steady	1.88272290026368	2.40758068854178	0.595918876893875	5.12834433621241	5.37212152634198	4.42172282799778	1.33642550839734	2.49166104793933	0.156483377476475	2.05696305261882	4.87946506988276	1.70339777603117	-0.00168899067809681	-0.0513806727658393	-0.0143266781081905	0.179097565509036	0.164333465265334	2.74491375672837	0.00295153195510667	0.427732545155788	0.0703501874759549	-0.0494706881025878	1.32718809600026	-0.147014933412742	-0.000705873243545862	0.672686268218629	0.00168094320355576	-0.00301896422696425	0.000133732463406687	-0.0165272646624472	0.00404545275210144	-0.00165716205464159	0.00182961319836854	0.200394467431307	0.107477923168396	-0.030575917581265	1.22003491802726	0.0459684607802098	0.040290198312943	0.110614696854225	0.0555631421538561	4.31926169955674	0.522975894849766	0.0460031326127044	0.211487655352093	0.44400794102758	3.06485650959541	2.17044317331156
steady_state_1260	Mcam+|Myh11(hi)_steady	0.00987485507670462	0.709048405315781	0.0113460310142818	1.59482530528588	0.517683323426977	0.189362051348923	0.964286361745753	0.0537365889012788	0.155473500501159	-0.00988393873063075	0.531709859748029	-0.000704649951803333	-0.00180861411849066	0.0222707670736551	0.0089893866911703	0.153890424105822	0.0817113195199422	0.284972853790628	0.74323898740187	1.82073644409004	-0.000152184420152011	4.97505523021332	3.7657867393439	4.09692508135306	2.05545105154824	2.5802117831346	1.33794485307376	1.17684332193838	-6.92363491142414e-05	0.0120360032063121	0.00502068633229801	-1.59458816200624e-05	0.0379203223782675	0.0898718448071861	0.00770951549267445	-0.158664765517451	1.02775570233305	0.0716742555866905	0.0217552006498547	0.0567148258291605	0.0378937012567928	0.914973508073404	0.0088288667255834	-0.00173696005034728	0.195158338002254	1.48522294126175	1.08779923734016	0.682027254044169
steady_state_1261	Bst1+|Ch25h+_steady	0.667729706234067	1.27802341409479	1.91631321753049	4.11455762185649	3.3957439567574	3.74616231744516	2.52304069183483	1.91646437694966	2.89444938498367	0.0306855490829395	3.24026360750361	0.743015847314818	0.146868855941334	1.42883972734981	0.599385555743831	1.3797765944796	1.26821135536934	2.53261444155871	-0.0856727606482268	0.0909438889599541	0.0679264009136861	3.45950490385732	1.16105956734615	2.46593080820896	0.0131575834626632	-0.130134939692311	0.602366764046274	0.507698288721289	4.15627396809765e-06	0.0301398289249084	-0.00047291643601128	0.0267403726506843	-0.000848745607580722	1.63688486096535	0.768381007011988	0.632383111781562	1.74615308076553	0.0882135347297958	0.215333594511533	0.492663867754859	0.830628055421466	3.5086238007827	0.0594944463670125	0.0411361772869163	-0.0860289804087175	2.23997724560744	4.17023228534645	1.24067214579406
steady_state_1262	Ly6c+|Hmox-Ccl5(lo)_steady	0.0100467598750456	0.0469691183659336	0.140462746144782	1.70150815796594	0.0867392064216971	0.885443882260508	2.23088120782548	0.338659363366086	0.379129113029297	0.00331212344444518	-0.243875183952446	-0.0370371473855849	-0.0153942143393787	0.938753964356009	-0.043083465838804	-0.0177866059525185	0.112794489449762	0.154159687890758	0.0172362688358144	0.874332465725529	-0.0046839463919319	1.12008215089573	0.090213234902202	1.0819962848316	0.00187493915691194	0.169932183394428	0.0557473388229816	0.689036896985352	-3.4508797797289e-06	0.00699931543808455	0.0074740102980334	-0.000148887152913926	0.00516504478929228	2.25436614915747	1.81562364712225	2.53866570689111	1.63244915757533	1.58957175656618	0.872415564390641	1.36376265848929	1.54224994304313	4.38995411425731	1.30477847792761	0.0794148543205344	0.158529985154165	0.0931506213026237	1.22715674992786	-0.0343370096747044
steady_state_1263	Bst1+|Ch25h+_steady	1.56026682851393	1.89570658160139	0.248473105815367	3.87193531669157	2.67570516406558	2.88476954810574	1.20469098065726	0.32216238777471	2.50405374305745	0.0151608978131786	2.1445350576956	-0.243521027368834	0.595642891816898	1.2042500357988	0.185648783019358	0.269811537145879	0.0136092830041267	0.916157735180444	-0.0159180120720638	0.129270720360217	0.0845065197346177	0.793684238299873	0.198571234842696	1.22948501832452	1.11307695572592	0.0251634794091305	0.149956622460774	-0.286050357687867	1.86643493029969e-05	-0.0781380160180592	0.00149132254836469	0.000596494854519894	0.0196815783696072	2.64537612919767	0.171523764246276	1.23635054319211	2.00844928040982	0.379545924655234	-0.396412906512059	2.11602724068466	1.41031626949417	4.21816715155189	0.2287888228352	0.0541577781655165	0.661069572602748	0.243785535878954	4.83651972028407	3.1531710490778
steady_state_1264	Bst1+|Ccl21a+_steady	2.15114214796347	1.44905126970319	1.49878808886756	4.41973333880787	4.94712137397202	2.99020422326526	1.06738805448149	2.46972993069515	3.08193840343676	-0.0821850838065659	3.51220140401491	1.87953514711756	-0.0431352122286954	0.880795330851996	-0.00121795784102153	1.07447013184366	1.41755830959028	3.27665890571565	-0.020722908780318	0.0632012119813501	0.0237805095643393	0.974480491131449	0.766242811647509	0.291914061948605	0.00941230965411184	0.415478917470472	-0.0202582238762312	-0.0455929332192214	-0.00377085056707103	0.0881015414911536	-0.00130422131357657	0.018376868490375	0.00504940165619641	0.657971030559536	0.0920956503106345	-0.0135646791553324	0.969908307630805	0.097537742314379	0.136003469117622	0.124933052559326	-0.0350372765846965	4.08110603032896	1.75680641104744	0.0308660473613384	0.221828488290854	1.10634735820425	3.35182555970129	2.61408680623671
steady_state_1265	Mcam+|Cxcl13+(low)_steady	0.0169557249887369	0.0304089876754147	0.0164864258650133	1.80143231385982	1.60097059505935	0.214335803471279	0.599587653322357	-0.226937675913269	-0.777553820276184	-0.310471435044484	2.52289657551787	-0.00179472363528608	-0.0165079599284097	0.230793396712639	-0.0182871725126121	0.0939072116936677	0.00685207712029564	0.16825726334403	-0.63717298920969	2.03527842488336	-0.670855123016817	4.02048482671248	2.64423477970885	3.05830813659217	1.94057056783119	-0.0781942009465776	1.88577372293528	2.14729805437563	-0.184408329159294	0.0355999655701724	-2.17493088300598e-05	0.00371384476241694	0.0013583728319096	0.448165771408279	-0.101237163527348	0.0705592410432531	-0.685707234542729	0.0115384027547685	0.0937285599919799	-0.0708059249368709	0.349620056870298	1.39604295193584	-0.199098103097049	-0.0165754605275121	2.88223199460465	2.05378774361904	2.11095328314125	1.39175090213609
steady_state_1267	Ly6c+|Hmox-Ccl5(lo)_steady	0.00111185461515379	0.0198593803833293	-0.0389231763489351	1.19092835243821	0.19685863687794	0.309771336720811	3.57200139336246	0.177822723912119	0.0976575983914471	0.0311269237627267	0.0844201032531842	0.0480768400296749	0.0229295387610997	0.130361120602283	-0.0230856002409328	0.0545620021897104	0.0783823405572424	0.0636013015121666	0.021824550344129	0.639936255074523	-0.00531369050303262	0.362933869750165	0.109454917827648	0.308550883372262	0.00161655540897674	-0.0646626927847178	0.141989800372314	0.084877093326228	0.00125765330577741	0.00186767600578906	1.0857748536799e-05	1.0857748536799e-05	0.00628783518832153	2.58345574359367	1.39112906698557	1.86997125321817	2.1950406942837	1.95546177968821	1.83504629084584	1.8373452505803	2.57081184843132	4.32778347359574	0.457606146364687	0.106591950917281	0.626733353680411	0.200748837906838	0.228578881267418	1.29777463141275
steady_state_1268	Bst1+|Ch25h+_steady	0.0558830315439437	1.31791932177823	0.170129979393082	3.21262032452831	2.38255219022615	3.00861066102553	1.42592919476908	0.68884673049152	0.737447850629537	-0.00591393047560493	1.56556657177945	0.0482613120833103	1.01870595012659	-0.0582234169900809	-0.00597606771746156	0.120045894670272	0.142375418660672	0.963729913468367	0.0207459198763045	0.0231670172359522	0.0399246395300913	3.28770139168064	1.01485986672622	1.82698411295674	0.906718933146188	0.0330160878538067	-0.0299848294988543	-0.231330499496062	-0.0183175554485512	-0.0342134797246917	-0.000433911226397912	0.00362501167119747	0.0329528734297222	2.52739982286697	1.42285519108484	0.587327116306729	0.982536042244181	-0.0532427584355674	1.44146976160226	1.68698953594364	1.41199445202593	3.56190894664296	1.01089958558079	0.197687642384146	0.493350236116824	0.180895792287226	2.30446565986061	-0.291377779624191
steady_state_1269	Bst1+|Ccl21a+_steady	1.89372745925491	1.53560234228955	1.88124042395958	4.68835367679951	4.60265235473608	5.39926098261853	1.80787145995992	2.10063284480028	5.11591629764663	0.0017149965329465	2.9440585224645	1.84659350453596	0.0617744057129717	1.309226623664	0.0513513286484854	0.616061132879542	0.737325761434938	2.13521759376262	0.0204398203337237	0.0646711991214521	0.329445502166515	2.93569060319223	0.324653206440854	1.65069479006046	-0.0226872909394035	0.291760996135611	0.601144344023488	0.663655507176452	0.00190092013977892	0.00981304371500225	0.000337118809849952	-0.0725000204100628	-0.00528634339828266	2.37654560815297	-0.144287304054613	-0.431133796417155	1.28422840115221	0.234860381960069	0.88267467606588	1.09241738221801	0.707274734765631	3.66173915614895	0.291214463698506	0.000731344969256496	2.11323525123016	0.352714746292988	2.96751521433149	1.26220206382036
steady_state_1270	Bst1+|Ccl21a+_steady	1.08725896144366	1.03505800244144	2.24427697196959	4.4492227060315	4.94521113343059	4.17599924707236	1.61705080080139	3.56474458361039	5.08044938190606	-0.050509373477198	1.458218684878	1.06229858206295	0.0461234630912993	1.27553547211559	0.0962248326117184	0.380175283310516	0.267897265785379	1.60113912211653	0.0162780184757815	-0.0597551186901732	0.144418028026155	2.10301654764106	0.126655935940768	0.951186284864631	0.497796906126397	0.443722755406539	0.0026017654751055	0.91334308752804	-0.000608412059089311	0.00855319298273016	-0.00185897916052205	-0.0599890289734755	0.0451498953852864	1.2284363612974	0.101372320387483	0.00882933307679201	1.04220174654406	0.0209346047809599	0.0363023558239331	0.138651146286318	0.482886265118421	2.71918383000737	0.94885605478045	0.0301885054413512	0.564755051258764	1.27193223235099	4.00594849265018	1.61777340207552
steady_state_1271	Ly6c+|Hmox-Ccl5(lo)_steady	-0.0849621665381461	0.0103120698174542	-0.00444832738478332	1.49250269019736	2.07320974390699	0.313983172554272	3.53761621471507	1.91488179221595	1.83205402700532	-0.000922625177196706	0.219633585306403	0.02669776943334	0.00269749165055857	-0.112117968074985	-0.0655499574788761	-0.0570284280817688	0.0170191748762541	1.39581432575788	-0.024024438759488	1.17606597316822	-0.0127968645483411	1.16172194142186	0.0644637386533682	-0.184679371295609	-0.0291122959959391	0.123183301015989	0.0208601596446373	-0.103806137484283	0.00122734112132888	-0.00773790826363005	-0.000188831882377906	-0.0020398029071902	7.35210518207329e-05	2.4308916178877	-0.0118034581666119	-0.345173284658558	1.25210521539354	2.27680130626693	2.11811593827212	1.49084492220168	2.34816144596209	3.68505392903678	0.747380535456805	0.167385358282705	0.66702202560359	1.58435600983961	2.06034498769109	2.45320134529475
steady_state_1273	Bst1+|Ccl21a+_steady	1.37637535184348	1.94313973009964	1.88567109685287	5.10454106382497	4.89952209460956	4.71622531628642	2.34911397551518	2.76447163669456	4.41446945413058	-0.022351249309407	3.84165623872754	1.55587309760695	0.435773024976271	1.28795802095133	1.19203482132223	1.00158953219048	0.877906098662217	3.30886204943635	-0.000624043870368283	0.293816818166333	0.0345374626446493	1.62549010411106	0.777600141856025	0.948195318661759	0.000476244920070498	0.0285024584221366	0.888205782308062	0.210832215951145	0.000241452954768097	0.0735240332572134	-0.000216980417059233	-0.0406813593543135	-0.00494536587684471	1.30412734030267	0.044696699599158	0.372745186991129	1.26205425074471	0.0337195988461335	0.0219626552915133	0.0690160042953171	0.0897578737953186	3.6762324205949	-0.0265115961804676	0.0249052777365317	0.227620232269905	2.09940780753352	4.190420527329	2.18227529476573
steady_state_1274	Mcam+|Cxcl13+(low)_steady	-0.0271465199649428	0.116833093375659	0.00205222881362939	1.07571564534427	1.34240331283473	0.270681111128499	1.53386905474933	0.136965267902647	0.330347439027071	-0.017745020017662	2.7033647409518	0.189974777901697	0.00392263819965587	0.0342862006699202	-0.00331286810051061	0.534566950330565	0.267898925528697	0.420031530511355	0.276832610038639	2.05850189011022	1.80766426030614	4.41342774607744	2.9473810845124	2.95261549589906	1.40901742097861	1.40902610450123	1.29095576157423	1.25024882825139	3.3377719743357e-06	0.0162096043592473	-0.000266864130293113	0.036832775735737	0.006566057514421	0.226207874155364	0.0100011976463144	-0.270512445433388	-0.00345327481012729	-0.00174343005387314	0.0362051828605185	0.724520193702986	0.703871042140363	0.928360127374281	0.13889411181253	0.0310427241689672	-0.0918888327837369	1.58919106287174	0.395925198668371	2.03836794572353
steady_state_1276	Bst1+|Ccl21a+_steady	1.89350815374834	1.92891757127358	3.25039463970501	4.88172432517318	5.08681127316251	4.56995905833705	1.47698355960936	3.60970713756794	5.13543156012427	0.0571106572462654	1.48043439706513	1.34753804880535	-0.0285356792141355	1.24474016216719	0.543864995904027	1.29089512299682	1.74749531941494	2.92833142655065	0.021761274142065	-0.0437959758224657	0.0352221305323414	2.43604873564944	1.10355427301637	0.857688612195346	0.0234924371086258	0.0932792923336346	-0.0250233764281792	0.0753016612145898	0.000352720561282583	0.0674295736733294	-0.000556518092931547	0.0341517166468144	-0.000856389407287575	1.44055958872985	-0.00293607166886936	0.100452405832793	1.49073107840252	0.0280532654329879	-0.0750652713647551	0.0696305136040947	1.25411939378665	3.06928170628309	0.0832100317549707	0.0262894867765491	0.0278512745426636	0.0678022306704952	0.682649825501465	-0.274507670565794
steady_state_1277	Mcam+|Cxcl13+(low)_steady	-0.0228149817177342	0.0736095079298664	-0.0151912739578568	1.16687817712374	1.48061989844862	0.0652853487654258	1.30981658541536	-0.12410087904717	-0.760727796005885	-0.012334474613305	2.16963881356397	0.123968206189078	0.000318032288235605	0.129183449847883	0.00312125782025405	0.137316605275303	0.142711918861405	0.292143405288251	2.32896376287291	2.82649352053019	2.86786940113556	3.96852831158054	3.21993664562333	3.1051931192243	1.1292113512729	1.6837421476117	2.32653176890811	2.36976494285549	-0.000275658110731152	0.00877243844547075	-0.000209907598838707	0.0198477764519129	-0.000744526146535169	0.363658659064876	0.00717393256226333	-0.110248678645318	0.290861701206813	0.0343803456754241	0.130380402178648	0.0740410655659469	0.376799189019898	0.0445676473993776	0.0261335825061225	0.000131542065580497	0.131226105675012	1.87977493255683	1.25067064349707	1.28165455514619
steady_state_1279	Bst1+|Ccl21a+_steady	1.72992460159367	1.9570118984607	2.23755332183179	5.07222345746801	5.15773840358478	4.06269307441892	1.49096764853373	2.70558277898534	4.27053651435061	0.0377176188336148	2.84191280095856	1.27389279780698	0.0308143872238452	1.35735326400078	0.745073926019601	0.451798981814778	1.27322505320757	3.16689656470227	-0.0164693903323366	-0.0808954306090856	0.0298153471204506	0.345504923768383	0.711805118932651	0.0244367944821519	0.0183346014336896	0.0349162591432686	0.206033361212523	0.31576577836311	1.87083537248875e-05	-0.0109930157281018	0.00874390167157075	-0.0048477591646894	0.000714294234243631	1.14396161790325	0.0481120971910509	0.124458277607223	1.65218292386754	0.501614807119226	-0.0263320069341277	0.0828616039202526	1.01539051959306	2.88266258061298	0.477219329246046	0.0180096181848381	0.027687220684306	2.27676375880801	2.99380940825292	2.94238893177282
steady_state_1280	Ly6c+|Hmox+C1q-_steady	-0.00862114144668842	0.0922668768841526	0.0704945768461768	1.47385846969159	0.505135577325832	0.24182937434316	3.74682064506566	0.274435988176492	0.160179185240253	0.0191984408798823	0.912349718552273	0.00214429869980654	0.0244099381211969	0.0762557757590007	0.170878082201686	0.0113185927802961	0.0241486746247967	-0.11591529194987	0.0236466836986984	-0.163873354729458	0.0077022318184658	0.659915334272532	0.164691442370199	0.48073016404844	0.0109323237602614	-0.0122045761734637	-0.0727131995003961	-0.0420575420728151	0.00167308526442496	0.017284711429068	-1.15085556562711e-05	-0.00285763101151833	0.0102227606549504	3.63894722463333	1.24859044776168	1.96598929615074	1.80397925904854	1.78516077625986	2.15846243988692	1.69240507102309	3.16557821550771	3.93528726346823	0.658474048695859	0.130417161338401	1.54515669586928	1.9982297335462	1.94537469258888	2.57094129375192
steady_state_1281	Bst1+|Ccl21a+_steady	2.40042085303098	1.79791698594117	2.0769780279264	4.87870193142784	5.48838247165178	3.35850761741141	0.726775708959424	0.694630236801714	2.56898450125519	0.818536708569816	3.9659283829781	1.48773989857443	0.984405984379813	-0.221089116406213	0.00820879820838099	0.515513183079851	0.244055640129975	3.05861252170156	-0.000239185193207903	-0.029339171158625	0.0302134457867983	-0.326862250947666	0.664721992020898	0.258586265273705	0.0138448239610772	0.674526726513565	0.0433983232874025	-0.0445875378229258	-0.0030814113640068	0.0589949360896664	0.00036610783624255	0.00575787383427104	0.00453732969292513	0.840799621416174	0.0601832847894211	0.10759385167684	-0.14303712290213	0.0575800919953742	0.0917903280165812	0.126091885427015	0.0589534656198717	2.72726295789337	-0.00367480529562749	0.0194649294547603	0.214235668518889	0.118646602147038	4.08210049042115	2.17319855861374
steady_state_1283	Ly6c+|Hmox+C1q-_steady	0.0412725910743713	0.796589489581011	-0.106417900267967	4.09522160608849	3.61367830926693	2.47453675576563	3.07927579593936	2.39723602650812	3.30218280933663	-0.0317771188488056	2.73346633056909	2.09602491102212	0.0541582156533611	0.0430620258313324	-0.205131907850843	0.297713275995668	0.912452785148414	0.929711098099954	0.0191362110456229	0.200919971527332	-0.0357233871523015	0.692447662272962	-0.0354103315912508	0.05454505696556	-0.0107352434728993	0.183319311183284	0.831446872388645	-0.0717600839767051	0.0129011229036256	0.00948422308581304	-0.00035164704825477	-3.91102441695652e-05	0.000291008864037751	3.33555201916402	0.942996792711158	2.42870053188476	1.81089886113684	1.86312594970242	1.52840747403278	0.726171809621413	1.36733319921513	3.81083477398389	0.810372510981684	0.393105064853602	0.930693131682064	1.3829852053763	2.18168990284074	1.40686708126789
steady_state_1284	Ly6c+|Hmox-Ccl5(lo)_steady	0.0359672461852699	0.0238669332790199	0.138708776013746	2.39654055354716	-0.149473225063286	0.863682649856211	2.60913690933896	2.5488729205567	-0.577399416380567	0.0054184173565549	0.191675869719365	0.0150788027335035	0.0268970496896226	-0.286854725373003	0.0112886350970256	0.0931521125112415	0.160821792874277	0.2167450652408	0.0682814075501575	-0.284366054366018	0.0433352230214783	0.850971611948542	0.129270409710518	0.0287889183043235	-0.0128125513596334	0.0219255432184112	0.0649572396311151	-0.00546247691483434	0.000102069949932577	0.00191881826738843	0.00637633501467386	-0.00406173895513065	0.025826825694411	1.4718327436208	0.136757491620279	2.68514436655798	1.5061236681781	0.169107008788696	1.41851290710943	-0.0968347455592337	1.79796211056573	4.31686735537102	0.0316517161253912	0.102281615899053	0.13430578797168	0.0178300561728817	-0.30411700305461	0.127615286649266
steady_state_1285	Bst1+|Ccl21a+_steady	0.853389023646756	-0.36929568275541	1.22745622427649	3.49444591963064	4.14887382811668	4.099840722747	2.34070316200125	2.63555350763147	3.57951153476471	0.0265307865353667	0.832299094196416	0.789430558537236	-0.0252150728117628	0.725040725697173	0.838455713058412	1.60422130829303	1.52954697647879	2.97706884590019	0.00245293883542945	-0.217473599787832	0.0284573747448322	3.36676123827355	0.297210804686893	1.96499534789376	0.0291085119429345	0.0941647130611289	-0.201155176991124	-0.139771388234444	0.0101406245134256	0.0945573058963838	0.0687787770006574	-0.0297527414906859	-0.0034419489911983	1.51139410137747	1.54741029607529	1.53348597890401	1.21491383874636	1.3187756196761	0.963675928374196	0.486337076323928	2.24772448173962	4.14134450083651	0.302598377869106	0.0219031070284683	0.69865507819338	0.453476916513066	2.16836921346398	0.934521976551043
steady_state_1286	Ly6c+|Hmox-Ccl5(lo)_steady	0.0047812024517731	0.0274406524741653	0.0600512661459914	0.999034895804868	0.928169171964386	0.377861999561898	3.70412123948384	0.0917676863083945	-0.0531714375331371	0.00523735317086597	0.399071838790054	0.00296702161270199	0.00152948604825887	0.0354088575179704	0.0231147708088317	0.070327672716152	0.00923427669960016	-0.0166564892135558	-0.00421031830373445	0.0431527397706648	-0.001065258999484	0.622004487106878	0.141131154361967	0.00594972708984276	0.0062841377951305	0.021525438345057	-0.274459038827464	0.0202868872702315	-0.000605082899910381	0.00640235341173754	-1.20122205073999e-05	0.000169621670510593	0.00230694001004661	3.68672478244006	1.11582845326036	2.22959537631697	1.30718703235189	2.43007784717707	1.9362347091391	2.93428857348679	2.29374154511835	4.55394310022496	0.218552954735062	0.174997318934343	0.0856943139841036	1.30045784846339	-0.227971438576741	1.8113240573361
steady_state_1287	Mcam+|Myh11(hi)_steady	0.138007116493807	0.0346832768956589	0.0458861975255399	1.63073725522352	0.326164142497167	0.119267465866544	2.41163504074933	-0.0490247268729284	-0.543281896151639	-0.00356021815722766	-0.243590708996916	-0.00121103050801921	-0.000926949185521562	0.0682222965473221	-0.0564967178177843	0.247999297768285	0.187969412465761	0.272498720893816	0.257304479993765	2.69891758079007	3.01183462122785	4.85388430199248	3.64421321165792	3.63849956863875	1.27059019103058	1.85031931834622	1.0794022743819	0.922027373752087	2.03697216698315e-05	0.00857597561182435	0.000695397312348843	2.03697216698315e-05	0.0396437462137476	0.111485317259681	0.0305867719053133	-0.00358491332406946	0.147811712635566	-0.0211191247487133	0.0224763110370966	0.0408821514771952	-0.0140575460597389	1.14843937839069	0.165974272985013	0.0024376210466034	-0.278761858012625	2.03540011521938	2.51609787153166	-0.0662263521021656
steady_state_1289	Bst1+|Ccl21a+_steady	1.92904946555199	1.53551291122198	2.33342752778719	4.51233301924814	4.95003937591168	3.78377098727507	1.12690637679368	3.84571345618719	5.04551195377732	-0.0101193315872704	0.765704287059068	2.11185680852587	-0.0737716317448173	0.424838521811805	0.0468945641393798	0.681520283590781	0.159864488901069	2.89065113616074	0.00278469311115689	0.073718174340459	0.0830792563366566	1.02624209230028	0.825414692196406	0.134650200859767	0.0179534789648424	-0.0248364561928058	0.440992665211114	0.142549373229608	5.59539808035441e-05	-0.0164465325628001	-0.00698327386866616	0.00825994251822201	0.00516826683670875	1.18124044859686	0.127569557271674	0.16017466992874	0.916885801976809	0.0460051293579893	-0.0610080952361421	0.0103184696152005	0.590986097261088	2.07911944777862	0.565802176994153	0.0491182045631802	0.660266712804168	1.5577048242702	3.90494063030924	1.86676512434681
steady_state_1290	Mcam+|Myh11(hi)_steady	-0.0318324438046615	0.304413512808624	-0.0695484489726447	0.693824752898915	0.5367962456904	0.201887532141485	1.50923268109479	0.176402472393384	-0.359139635137123	-0.00129971920111527	-0.03038519372109	0.00278040168771914	-0.0017318957313395	0.0344623223047862	-0.00811887136987076	0.104259893559026	0.0252518983817587	0.10541079310229	1.2219615836639	2.01109881236001	0.504172318608177	4.89483743794877	3.63583936409889	3.80114408732297	2.14714162946118	1.83919331089002	1.82522195891467	1.92443841849365	-8.41081005055806e-07	-0.00146916601176441	-0.0164103436524023	-8.41081005055806e-07	-0.00661051495227054	-0.0238180482196814	0.0188464131429112	0.451122900256677	0.53548985360679	-0.00552598763076231	-0.00263822091740802	-0.00579908019564109	-0.0060690315325952	-0.113406138596198	0.0396601982434227	0.0857846442546853	-0.101426344899857	2.24076981588701	3.07798760353373	1.26641865392803
steady_state_1291	Bst1+|Tnfsf13b+_steady	1.54044439737666	1.68281759356421	1.51019822453944	4.1666858467076	1.7905621412787	3.27777618459049	1.77101578815105	0.857124028560193	0.785460512449445	0.0295150131530024	4.37016153043566	0.0628327620876721	0.0271288313436884	1.16227505364677	0.113448924058901	0.242925576001852	0.193627650151491	0.259068533391784	-0.0206711312648384	0.973911158058171	0.0999106522514713	3.56064104686621	1.71773749892096	2.38116168046469	0.0677771157337333	0.657110684560208	1.00413656797947	0.473812202174422	0.000615922936976222	-0.0744440032889102	0.000260147322967551	0.0257813208440772	-0.000866200783243952	1.27737962364908	0.149189275077185	0.664534271757376	1.05824094575737	0.0247582164008707	-0.0271177301992852	0.184584752676876	0.278718427237131	3.39861963985385	-0.0147288911121761	0.0160618586542297	0.281219111560891	1.8452021784333	2.85045936464945	1.05755817330559
steady_state_1292	Bst1+|Tnfsf13b+_steady	0.49490646555607	0.968675132352556	2.62394527661625	3.80689595903497	2.75240739763212	4.71983250414061	1.76579216049218	1.41428011566899	1.09942826450683	-0.0214805246991495	1.24262161443615	0.126520237000919	-0.0325511695761733	0.763677198357969	1.68065108667394	1.42660990064612	2.04322045963497	3.44930886126012	0.00147558430841041	0.124604641771114	0.0416606155368266	0.647869853245576	0.503989158927143	0.350898354156986	0.0579468840276071	0.182744260887489	1.49097920497556	-0.0930979174363295	0.0181644117414388	1.11865345585818	-0.000935398397363529	0.617625404433444	0.0083576800747365	2.33514620974072	0.00152718202063084	0.151796436704356	0.788565406720362	0.0299524297159923	0.0208075683450809	0.0618182295020775	0.556146433058757	1.28488455885299	0.371458639886587	0.00201109501256209	0.246870023672676	2.34915839062732	3.92586752472597	2.90726851730807
steady_state_1293	Ly6c+|Hmox-Ccl5(hi)_steady	0.0963688964976276	0.749764926751367	0.0385626749289673	2.11113412114665	0.41846421630678	2.1259477803724	1.61057854269826	0.43370911878834	0.0456864763739456	0.0319508018817079	0.860422724453501	0.0120273326994043	1.28418155789515	0.849351419294722	-0.0128017541583332	0.889909333593946	0.0893757438864342	1.92044242372121	0.0126930568362685	-0.00372199974599933	0.0267767134040943	0.524688020019289	-0.506044777033956	0.0787448928714908	0.0520678391164699	-0.00909105181273804	-0.129849937299496	-0.225221925067154	-0.00662765413966472	-0.0987855466744228	-0.00736113658285949	0.0023332361097557	0.021219766381483	2.96806436059425	0.906710099655705	0.977871766269774	1.38517444870737	0.479976926081854	1.5928765819765	0.985727172316244	1.18595450822161	3.89046918591177	0.0166985832165769	0.07859573651091	2.81278648128425	0.998815112607326	2.24985898523771	1.98217074953339
steady_state_1296	Ly6c+|Hmox+C1q-_steady	1.32750304251836	1.99423885656235	-0.3651586356932	3.01925776465623	2.9240140032134	2.83145027140474	2.42451519257684	1.0826502111605	1.50952522396748	0.0077910293845993	0.545100216247313	0.758820419133655	0.0896957725539467	-0.499082110186481	-0.114008515114696	0.46081917613638	0.15290402989242	1.86435228380046	0.310190947633786	0.73825593092734	0.593388505752799	2.91621939720661	1.21184163012326	1.47679123720986	-0.012387396158752	1.20718306433768	0.451758837675383	0.32824504695471	0.000296014755295511	0.00913602093125451	0.00134894322190637	-0.000370801770813564	-0.023917296441887	2.55708476245186	1.25828241963473	1.19144274751078	1.64858371403815	0.92828888957285	1.317236813819	1.03182996893325	1.30669016314344	3.75802764399171	0.101458761667545	0.453026529822723	1.58142162318635	1.68592379707939	3.36179177597112	1.75828307421872
steady_state_1297	Bst1+|Ch25h+_steady	0.0603431701173482	0.149017204583011	0.465070887181408	3.34668230222615	1.88553512797158	5.46306922753993	1.53343186237418	0.734625636980218	2.21938353702239	0.00643478105629931	3.67797583945135	-0.0349993277718529	0.427535083197455	1.4320921651922	1.91492719787725	1.90035997585475	1.88249924487282	3.36095447878517	0.199286276204816	1.18405920860989	0.8486856653378	3.83557892062248	1.47647964212128	1.98029999227281	0.0535646684947194	1.50741958001113	0.761146377692069	0.967561430027393	0.000563453818400643	0.0588022228521319	0.00566693285192044	-0.100883074848163	0.00758426697302293	1.83610006378926	0.035701122386919	0.401355235614792	1.308802007064	0.00354409857705588	0.530881693162994	0.0537287182490727	0.638512964978102	2.04885937142267	-0.189702999870998	0.0573759780666422	0.469668446500142	1.78512880850754	3.27100511642879	0.596207892275318
steady_state_1298	Mcam+|Myh11(hi)_steady	0.0413145064098598	0.913939861642061	0.00916603530578485	2.69309577389657	0.941365127735186	0.178850616884491	-0.0566538474902454	0.053854671170955	-0.103495529914264	-0.0042951135013923	0.131847667671689	0.751539635401177	0.00097209719673198	-0.0651976219480789	-0.0070214344376711	0.101892991531314	-0.0370048033653032	0.299434756633393	0.885707311877271	0.931090662103469	0.0862359544329056	5.00346710057569	3.5089895742836	3.59376485601312	2.54663459289687	2.20149338217011	0.112813177804969	0.216626096090468	-3.68074648558466e-05	0.0537823013466231	-1.28360220409223e-05	-1.28360220409223e-05	0.11638446628461	0.266563497317474	0.0172497628168737	0.0472639791948206	0.923320826304113	0.0109066093118834	-0.0473579115848107	0.134919395693523	0.00259725309360621	0.0982840606428463	0.00688009032828938	0.0194538011576477	0.122215468292059	1.03279961463554	0.691705160262923	1.13119297729537
steady_state_1299	Ly6c+|Hmox+C1q-_steady	-0.0104479312056317	-0.0171023245989781	0.110703874165883	2.11655090224252	0.0652441598737711	0.655221125252248	2.46062900195172	0.371793613982124	-0.0865774896499312	0.00589193454184179	-0.285308561920485	0.0177525635003924	-0.0781779824029956	0.151570533958588	-0.00134857284041492	0.0861749677026426	-0.000286806152637711	0.858375829444809	0.0327302873225084	1.10645398724858	0.00647906197301146	2.77123787752704	-0.0123496747253148	1.43198194084576	0.0268401831568136	-0.0194103510813727	-0.0126825037785565	-0.0080677466423186	6.12130573217257e-06	0.035981504304067	0.00281316493541122	3.85667890443402e-06	0.0670573556885943	3.74713355417095	1.80564558267667	1.95287669472032	1.81380717631919	0.0391055796020786	1.4565511294501	2.0480214492005	2.42852920572493	3.79271791517399	2.46172470457932	1.22707023126451	3.19032223893314	1.39262456093715	2.32100166959405	2.10105789363704
steady_state_1300	Bst1+|Ch25h+_steady	0.0479367791796853	1.85789070160579	-0.572168011882822	2.84939856471457	3.2213021533141	3.38570601562504	3.14812524540567	0.776649905173889	1.60201942783253	0.036286785786029	2.42887871721516	-0.0215084136141745	0.505780498014865	0.477176229471872	0.420853726175994	2.01904070376466	2.28601918621763	3.47848643632643	-0.125804176716811	0.463545836478224	2.53958986372693	1.14717151157403	0.88117244170553	1.29737391257976	0.102602284449365	0.0335100757127483	0.855178179605947	0.0586352944361225	2.57976658988663e-06	-0.185984080543374	-0.000117835774753302	0.0234235005037582	-0.00417900411635219	1.31316984754931	0.443540757307648	0.436223847762644	1.88865440214358	1.21043846222788	0.535125111065745	0.812312118467433	1.57093523656771	3.71240177065958	0.579593756633407	0.137322272386056	0.559472102867627	1.43063669297144	3.5232274840514	2.90438547917445
steady_state_1301	Bst1+|Ccl21a+_steady	1.66088623996336	1.47342880936034	0.900631671097032	4.94775053998344	5.04967516339878	4.68897157334003	2.06892477780027	1.32234410565532	-0.0141797223621684	1.10337203860999	3.21822981551248	1.90559989260866	0.0357676693804041	0.464729778089912	-0.0252556904917164	1.90329434296683	1.66234836655934	3.69761714731769	0.00906354042314942	0.254679630425065	0.0108565411813206	1.02304709670113	1.14802352134213	0.122923408557041	0.0103973638545442	0.629844702733013	0.00545728167959183	0.0226119916069611	-0.00150330430315571	0.114007167755516	0.00130523056394461	-0.00189452807089544	-0.0129863046655654	0.86162858398196	0.174677915035505	0.916747440369349	1.29057633228942	0.440648921012515	0.394265491634135	0.946237644505336	1.28390477609098	4.28724005608738	1.47573033099498	-0.00917692181967945	0.150841253961173	1.22699233461523	3.3937485142141	1.59863082581066
steady_state_1303	Bst1+|Ccl21a+_steady	0.4441106391234	1.98222065335573	1.6673627932988	4.23850610308993	4.20463349900986	2.56444520080423	2.93963013144457	3.76036614058112	3.6212283492757	-0.00475933497904447	1.72889217463224	-0.41793637210895	-0.00196428668267954	1.03792392168548	2.21413190393	1.87152144760147	2.1577158111456	3.14850522964728	0.00836731005145874	0.475539289878924	-0.00728652327206974	1.31347737710818	1.51781714726602	0.236425606437491	0.0125187660096604	0.786023539564531	0.262302566760636	-0.00817417912159622	0.00157448564203291	0.0585963381763999	0.00929886562198701	1.76857820785022	0.00111458845590785	3.2313712119139	0.0633309741919906	0.690332857124016	1.32765992799562	0.0704557493144244	0.669600061732182	0.0374326826102525	0.0666176578689844	1.74373361743201	-0.395247063993051	0.0412933201379775	0.21925379946178	1.09286386077749	3.4591089570083	0.625528150813266
steady_state_1304	Ly6c+|Hmox+C1q-_steady	-0.0796292511386177	0.0159879281291927	1.06068859193978	1.44350357022808	1.10928895608695	0.50338872500982	3.27643208177209	0.739351959216058	0.247306502928679	0.00102159210531383	0.969144487236148	0.0580379749949553	0.0306764852896607	0.762593863730401	0.170645316317924	0.222477720233782	0.0295382152380531	0.366145095788027	0.00131981632764847	-0.242151708000948	0.00871596271371055	1.9402133873749	-0.109187927355901	1.70634674923395	0.117535203968928	0.15244317056544	0.821041112117676	0.147484127673283	0.00197291473679651	0.505679564583195	-2.99198017834946e-05	-0.00100365294218025	0.0575998585089005	2.60232037317757	0.319944791554007	1.61366325972594	1.35849359321532	1.2182824890744	1.46108859890067	1.28354258743421	1.40163015639874	3.76469213063374	0.383914477272721	0.0914329413663467	2.32751534181251	0.625297428867873	1.88228321681335	1.87792582036524
steady_state_1305	Bst1+|Ccl21a+_steady	1.51973297933851	1.60561279230971	0.449496140447184	4.78511634039885	5.26836545456823	7.32647892073482	0.868417263373821	2.64580000392433	4.02772359487055	0.304466397554858	2.8152064549936	0.150958782801479	-0.0101079436952455	0.837945787959835	0.0622211907904223	0.851489316898081	0.912182577441629	3.51785570438843	0.00272617957546581	0.105415256658308	0.000131744678677404	0.583393999743519	0.18983875961819	0.100293285593553	0.0179783913052667	-0.194551188053546	0.078271707673693	-0.00505816078812006	-0.00220385780745417	0.0648082213352192	0.000172324209076161	0.000869500314896571	0.000236661982952501	0.380558540780867	0.108349798928133	0.0543320832517928	1.84642965339813	0.123209373705162	0.145411716793916	0.172800242341045	0.229599921644984	3.02889177293221	0.70141718451216	0.0520040133427944	0.267167785760023	0.406104164295131	3.97715663083325	2.03740404354219
steady_state_1306	Bst1+|Ccl21a+_steady	2.27059663820904	1.92404065083985	2.39881486246094	4.35237789345038	4.95770088389474	5.06426926463859	1.43110198304384	4.04994967941659	5.15386295072803	0.0139024855838539	0.373254146022121	0.350096320706681	0.015912593082741	0.880632282028687	-0.424740573553194	1.44199465832361	0.961582374986791	2.9332873322799	0.0129340961879817	-0.0109962346982414	0.145121022943001	-0.031929681249708	1.133733772884	0.419922221070698	0.0144508378581267	-0.0479370449646765	0.953335948434203	-0.0188013124405854	0.000690285846397855	0.0498042299389929	0.000297730534298764	0.48448107792326	-0.000573016159926448	0.953156239439621	0.0590326823691922	0.52031423914243	1.07169018901722	0.0394105218947861	-0.0177875848926526	0.0709181035700221	0.795140982357803	3.09033054759465	0.0335064834843282	0.0140486480148684	0.0943765016358426	0.202439081564931	1.009580962713	1.45173141546306
steady_state_1308	Bst1+|Cr2+_steady	2.06916499477355	2.91909585650532	1.47594141760552	5.34836087991548	5.35936722085964	4.12971660525733	1.39681686078215	2.5320235007971	3.13265418274196	0.721819114073282	3.75456219802128	1.62448271129299	0.0421953912228858	0.12100550201267	-0.0617451181483079	0.960874569527392	0.441418517674101	2.02160681029759	0.00756842801604833	0.0272635462435425	0.000251230394291283	0.577012768572211	1.70838492133815	0.510742222771934	0.0231642413304301	0.0922278988923632	-0.0487397105908913	-0.0220982185035996	-0.0022502507475131	0.0737694438551425	0.00837871112942293	0.00118450272451081	0.000362908004237102	0.260925598480391	-0.0269560780961558	0.110171146177022	1.72413793176248	0.00434074909005566	0.0975273781729254	0.0282557286741861	0.042263479009693	3.71107855413748	0.102694441718002	0.0630957456557051	0.0963535926103778	-0.0197454400287896	2.0182340203176	0.0445960874511159
steady_state_1310	Ly6c+|Hmox-Ccl5(lo)_steady	-0.0213806343525878	0.88713988879559	0.040793856437581	2.95502620936053	-0.0794818660662748	0.73061336149066	2.6807798418435	0.282686576073086	-0.418764918206273	-0.0633012690960725	1.38943009664166	0.0648078412220265	-0.0139649385799033	-0.0977054426231719	0.0895886160041372	-0.0325871416656454	0.166968001148546	0.312453937627427	-0.0188927747593445	0.175771139193027	0.0394885771007162	1.46930300773308	-0.0394511329833984	0.643954102523232	0.0050102063158983	0.0642950522347633	-0.0509458766994457	-0.0898402947546391	-0.00126319217998263	0.0182664202804418	-0.025258067073724	-0.00183533321990496	0.0107449194147984	3.53175041143003	1.67644200074946	1.67770841385207	1.46848622310528	1.86025021368526	2.08948157644465	1.32743318842134	2.53285680654056	4.01898330260493	0.472719310418404	0.0745415164540534	0.164871271517686	0.288975564203283	1.60616017341271	-0.123191973023128
steady_state_1311	Bst1+|Ch25h+_steady	2.24774646123359	2.79565092759659	1.07372077706978	5.03567195836655	4.03243011744356	3.58678793879403	0.787426739532509	0.74388910796906	-0.161344240240819	-0.00610040986452875	4.61829652969283	1.1301434784529	0.474693706497088	1.59879446045713	-0.0418811038507421	0.117834968452464	0.128328622550286	1.48462207660615	-0.0498210459911374	0.00695071020621802	0.132701341892127	4.00234322917404	1.55159711339819	2.57971908186238	0.0413585793908531	-0.286530760825482	0.825026348212998	0.763481683841338	1.25023660407872e-05	-0.0446520232772484	-0.000288395332189788	0.00196593814095317	0.00909194293294087	1.33780237628351	0.165764398493181	0.543616140241195	0.73196050417617	0.0629810662110434	0.188677275736965	-0.0114615932679368	0.673361669459196	2.92606877354221	0.19155688207515	0.11268791962057	0.850173254249141	2.73872145807025	4.24417746950908	2.82653127567356
steady_state_1312	Bst1+|Cr2+_steady	1.14783496122685	2.01515527191719	0.527794697648924	4.93553779488122	5.03403000735699	3.78357178435558	1.6698921902178	0.597899875119388	0.558423580602635	2.34046612040775	3.90449774241532	0.596680263266353	0.00200087533366823	-0.244276976761899	-0.176280221944448	0.850709255131626	1.19170701932326	3.53293968564201	0.315653251233027	1.09012705082457	-0.046670657870712	2.57197551702134	1.99910356094712	1.84916953190266	0.920363639201097	0.219775988400141	0.355189735806769	-0.212884718897116	0.000433493265055828	0.0532235775853777	0.00212063941482261	0.00809239942754106	-0.0197357994603734	0.403465074156128	0.0506648954056416	-0.0385742731271465	0.303303294751578	0.068453631165934	-0.0755506137909907	0.0602711091542206	0.643729903148898	3.93851677314095	0.209637348750351	0.0715875484363642	0.138290452141995	2.55374370831375	3.69230617908502	1.50665907551234
steady_state_1314	Mcam+|Myh11(hi)_steady	0.0476402054553504	0.831253522893765	-0.00455720215159558	2.0494822854202	-0.228800486045219	0.243306093247372	-0.217186936233488	-0.00410179279900406	0.833318913003218	0.0193248202611082	0.212869364889715	-0.00923388540866681	-0.000211918475855386	0.0466278309031973	-0.0057198800871143	0.189916454000618	-0.00243916295840775	0.132036496516255	0.849938173056629	1.28165124213703	0.0108752342875652	5.50801421637961	3.62471157487203	3.91251389912993	2.52951563740199	2.58686882304759	1.44322662108207	0.80931675514361	-0.00281130500308752	0.0515916540404779	0.000641223493686794	9.47951995875196e-06	0.116941312028616	0.197538306219305	-0.0415898548592904	1.17831202938359	0.327412937225639	-0.00376423166230768	0.0627623537408232	-0.0307276789699916	-0.112074529750663	1.20823569223193	0.0888221249431533	0.0367751545375372	0.102769825972923	2.48104747425615	0.799768396323926	2.58080515094144
steady_state_1315	Bst1+|Ch25h+_steady	1.74179838087538	2.6543144491072	0.406153926681823	5.30247927752687	5.13013289679536	4.29312482554749	-0.192369161129112	0.996540032523588	-0.682269706701236	-0.0280758135486099	5.14606407752393	1.9517567011144	0.0558269797242517	-0.314964492403051	0.900089905366035	0.330584495629139	0.368968241012678	2.42559367123731	0.00850192256275528	0.0332893499207612	0.146234469721694	1.63348634980856	0.94781093682701	1.46743513938068	0.00214435859720967	0.125867220003232	0.105081799910557	-0.030605761069666	-1.20158243010894e-05	-0.0137601843060257	0.000478177444584601	-0.000547713895429464	0.00740230347420622	0.304842072763323	-0.00405397076181285	0.115587783776792	1.15326730203639	0.00786536977946301	0.0453994208508787	0.0274526940404486	-0.0582083457483401	4.2339931476914	0.0110767313828273	-0.00516821974637131	0.132079052789734	0.676907637495072	3.15179715516906	1.48981252302961
steady_state_1316	Bst1+|Ccl21a+_steady	1.9062058217606	1.97551008326335	1.58834289345926	4.86871619901525	5.1265160474974	4.04453312379428	1.42264277430356	1.89502633548154	3.99326486220658	1.10227669267916	4.17661949528506	1.65698304712195	-0.017554216245315	0.279319888700067	-0.0203286727483294	0.543812501060721	0.22450638428503	2.78540297084965	-0.00464618873173428	-0.0953830610724102	0.0654677060919865	1.78423597926732	0.990499439985104	0.625255976943666	0.00975516798198914	0.104797005676989	0.0327757816774726	0.313000028189325	-0.00258356858459405	0.0746729103197163	0.000432570792498999	0.00310994305044606	0.0122348259971681	0.897731963413972	0.121765287853853	0.596975321561686	1.1206258748497	0.31719567804193	0.180805051871669	0.531631842097028	1.03551309030073	3.45335557248325	1.26671373764624	0.0386381522202263	1.19125117987473	1.12913292673983	2.9540582618293	1.81255459410381
steady_state_1317	Ly6c+|Hmox-Ccl5(lo)_steady	-0.137842931756693	0.00914312634060225	-0.152574814874388	1.88481497827323	0.784090692173217	0.40967701519392	3.4347429643612	0.339006561405503	0.573840894121232	0.00203701802597843	1.51214025045796	0.00494807291503723	0.0316608375697993	-0.0762301047949098	-0.00471129920217735	0.0552490284849026	0.254833756262713	0.0726362045588562	0.01657986039773	1.21772038428465	-0.0252617459000487	1.5032126517704	-0.145831748365939	1.67942662022727	0.00270693997334873	0.769579565823677	-0.323810619527952	-0.184290669960004	-0.00186298252774895	0.0486561734797812	0.00119300179140931	-1.09112214951225e-05	-0.0527923674810991	1.93759122440609	-0.053094122668278	2.30562819757806	1.111099591918	2.11658864636583	1.43620760813357	2.78874687083636	2.73769746784023	4.90047233849614	0.214786164124462	0.0872172072822485	1.45724496180438	0.529153950757106	1.6078539288274	0.111110530125944
steady_state_1318	Ly6c+|Hmox-Ccl5(lo)_steady	-0.100884574385154	0.0338599436439119	0.0480413192463872	1.08009627893423	1.03371862905457	0.399721638505506	3.00065228855392	0.900240143502329	-0.0335400912788008	-0.0068072054822523	0.479593915998306	0.0140228207705465	0.127608217108299	0.039064961249654	0.0689348732880614	0.132689844980352	0.0321769331157603	0.228063136990587	-0.0178849194673833	0.568721487477867	-0.000530882546027105	0.815819227185365	0.0786265390201762	0.418920662053601	0.00664372439393936	0.0410658789322517	0.074723694096265	-0.0165890250987726	-0.00336702956629147	0.00783377976330587	0.0134976856946017	-0.000318682992244616	-0.00158341611409855	3.34779180110752	1.52832594473974	2.12384584832989	1.88164525001614	1.76319963657576	1.76091382303426	2.30668094725213	2.72745347810744	4.48833218230132	1.03727972661366	0.0513954638939359	0.671147227071364	0.571108842245987	2.26293216096393	1.11931610470083
steady_state_1324	Ly6c+|Hmox+C1q-_steady	-0.0712197913929752	-0.0196416479710987	0.0406238582410952	1.82475801084217	0.89948486609506	0.661920755140614	2.91137299046574	0.408573006998642	-0.0341413566769938	-3.67307994972643e-05	0.0520211256472011	-0.077070694145513	-0.0054000420557229	0.234308274219439	0.0270503687099946	-0.0678726273701551	0.230355341521647	0.973140311793041	-0.029756964749938	-0.235891144352385	-0.00375110976290666	1.68960934022708	1.12112377438369	0.303454357587772	0.0233473672709798	0.128618755550008	1.21082607143374	0.0200138864568408	1.34870701199171e-05	-0.0166476739752032	0.0349897520159582	-2.13490215250871e-05	0.0478769433645377	3.28768249556581	1.17082353465371	1.99918029392625	1.99538973309741	1.08742769018827	2.03404044236372	1.89491496092848	2.75546210772369	3.38417520405163	0.220241743952821	0.14271695738379	0.393150021966056	0.455975576123862	0.311167211499842	2.98856937740856
steady_state_1325	Bst1+|Ch25h+_steady	0.0704225167530212	0.08184369031469	-0.0325747985291361	2.32270725572678	1.72465235210787	1.90785991858809	1.240764193115	0.512308945950203	1.59907116312154	0.00827552572441007	2.10572858514958	-0.0460176822657037	2.12076709849168	-0.0540865971024672	0.097838816328868	0.236622578974872	0.158614648326565	0.978621765224666	0.0221593528494214	0.0472685470843713	0.0235103254919366	0.169217196616723	0.868710872824563	-0.106901792817025	-0.00783666939561107	0.0937611071257447	-0.0537551880646862	-0.343970736922759	0.000339172797305579	0.0158633963049537	-0.000501853582100062	0.000645654371171029	0.00387779084805298	3.22993619235229	-0.419729867528054	0.00942592207277649	2.71817047918378	2.22095325335671	2.05743636643754	0.128480325283528	1.8093217396047	3.05530570346277	0.810862791096141	0.0868785621015366	2.29206616578962	2.47784459281645	3.98698414084047	3.44622529258464
steady_state_1326	Bst1+|Ccl21a+_steady	1.59037775695001	1.75881712155602	2.62547805141375	4.773786905755	4.32295964204262	5.04778578452984	0.992056335497928	2.60136094599107	3.34964271172779	0.0319736051801016	0.517966079061952	1.93666537134373	0.0385758518211634	1.59807198739567	1.3355589657459	0.192641256260435	0.139010381341095	2.5475226408539	0.00728813308680064	-0.00076557321427588	0.160918270984176	2.15139039523414	1.42377013150659	0.911706957412603	0.0406719799006563	1.07589300140413	0.317638556528819	-0.127260367549116	2.4422585110345e-06	-0.0118921046955443	-0.00780861332283726	-0.0274284468891664	0.00339852922305666	1.17939397070448	0.0887655645785072	0.0193275339299819	0.78670024591862	0.109798808094943	-0.136607779569123	0.0473190254319962	0.0238359380383922	2.2834540549066	0.30344885628519	-0.0286829352762033	0.236671659223405	2.01895813964304	3.81802266336784	3.00613222782519
steady_state_1327	Bst1+|Ccl21a+_steady	1.5786295869483	1.83432258905617	2.06471302782815	4.55878728123616	4.81545864541361	5.01434147486909	2.09505885334491	2.84964742806996	5.12221348858513	0.000198708418750561	2.13063025643255	1.52618965890515	0.0592578500028329	1.03020732707338	0.80613985619305	0.891147744925021	1.5116906655694	2.83751292386549	0.00865354974957902	0.00760490546461966	0.153269963595483	-0.0976035703280435	0.370202200553964	0.387397166794842	0.0439838557118434	-0.0130363837678444	0.812207894183327	0.609298976226327	0.00196897213830961	0.00372209029742579	0.000733368998303134	0.0973959307232542	0.00109114478315826	1.21958798908853	0.00922405880761444	-0.00476828386119382	1.27311021461429	0.0717441831473329	-0.149689907118726	-0.00994220169550026	1.3628655494191	2.83956234821983	0.981213485113252	0.0183737810595854	0.257588430883482	1.65462040486273	2.70170890932825	0.818745988680722
steady_state_1330	CD34+_steady	0.865565503309075	1.84923482904252	1.23409040843136	0.941114710315632	1.68549821585212	2.93605171637331	1.28537886182957	-0.0112628610483615	-0.719722403519607	0.0173980677136056	0.862509352811332	0.0488120713432025	0.0174930638312894	0.368636403143352	2.75343621956897	1.02511536531007	0.193862317094866	0.760159881768854	-0.0033004756764905	1.28266692074858	-0.00881472001843165	0.63371899639359	0.835344582341932	-0.4303119408802	0.144343142948244	0.0115460772910439	0.0125736806972052	0.0215095387958475	0.531982371527087	2.52531181736174	-0.441342945865801	3.1746489766883	0.509199188344333	2.31569511861361	0.205034807406738	-0.407137651136825	2.1576070047834	0.0261744030629129	0.0418311815105054	0.210406366060673	0.152507957407551	0.178746581355691	0.274049271740088	-0.0326662503062805	0.190501471529787	-0.0850137881682943	1.93786008131698	2.15075320196293
steady_state_1331	Ly6c+|Hmox+C1q-_steady	0.00525280203824743	-0.019161792921803	1.5301658294223	1.60592732866157	0.206664600632713	0.932677701406929	2.11456619629272	1.1891888585733	0.0125955905228332	0.0152742356221604	0.122422472294273	-0.0301957561863692	-0.0424167228675142	1.10438782667556	0.0613499664049858	0.0311475711542606	-0.0358226639012472	0.239463251191225	0.0210445485460519	-0.386509343474543	0.0211199967158886	1.92733022195931	0.243848693803897	-0.0717896138338025	-0.0167573435157907	-0.0751585957455416	0.0852788701341269	-0.0550641337010779	-0.000434353494287993	-0.00273952489177181	0.076914533509499	0.000587320729708706	0.0567311747432098	3.70473506806447	1.88921162412693	2.50184817371173	1.17845507710907	2.35603843486088	1.55100967193883	1.70709706606578	1.73364670165127	3.31301212772168	1.31405136815717	0.230839723639931	1.22920087649944	0.426996925538818	2.87616920317037	-0.225201207449388
steady_state_1332	Bst1+|Ch25h+_steady	0.868176379389543	2.11734545646703	0.143998512092679	4.3201216816662	3.64828205429607	3.98934317639648	0.254913365614047	0.764202338210303	-0.125780586117702	-0.0176381981525549	4.11288887285273	2.32711185523332	0.124879348034207	0.3849365037907	0.00645150238648287	0.0353044529560539	0.738276159461393	2.76442019800424	0.0402339094591948	-0.0541158892560004	-0.000808659244529049	1.25072294148073	0.156588654047065	0.527053779437886	0.000571410185592633	0.0120343375234916	1.01957488886508	-0.0805908852394885	0.00408702555718488	0.0157545840756791	0.00172689249986299	0.000852188072834683	0.00489827531249846	1.64210596440698	0.544544334229122	-0.305566758612737	1.84491219705807	-0.123118859471596	0.216813380351018	-0.15446949112585	1.08474592035397	2.84850142318573	0.240062255675875	0.119335805900085	-0.056192217167548	0.70388106076181	1.96072060955497	1.4315383725735
steady_state_1333	Mcam+|Cxcl13+(low)_steady	-0.018669180036228	0.767543873391249	0.038188349387527	0.726704895053247	0.978523476353491	0.619785673379295	2.09442548393872	-0.035098348782456	1.1371283766887	-0.026764300411031	1.91458998382938	-0.00831734713685252	0.0251174700022269	0.0215453258091991	0.0126742362255794	0.516696704274499	0.209927823160293	0.24189452934477	0.752101027832109	2.07523613863434	-0.0121401345115013	4.73830517444044	3.08516755301857	3.18123836628723	1.57745373731105	2.44192074132978	2.1700252940316	1.32940700462415	1.2488636888101e-05	-0.00543889024815522	-0.00418055029214142	1.2488636888101e-05	0.0141104692787916	0.0793234314015934	0.0245311593696806	-0.183570648728298	0.670251480474229	0.0418040715205254	-0.158861502912634	0.164835647547381	-0.116797236191881	0.0959892285357617	0.0332234047700663	-0.0248171128407808	0.146275438570978	2.92045128158035	3.81839019913374	2.2541433942868
steady_state_1335	Bst1+|Ccl21a+_steady	2.17375170024796	1.82687028524602	1.85114180624486	4.48494858567697	4.90146339085897	4.18721134975566	2.0090959794662	3.20826893742215	4.9438184668101	0.0145028436551469	2.06889875349975	0.918397159819799	0.0970470367181955	1.23447745604576	1.27648592563898	1.3611630949958	0.651727048810445	2.15589560484272	0.00135179569755222	0.0774096792981998	0.0403001262946861	1.13040068859723	0.489769914805669	0.878559739896485	0.0298040048580379	0.0776096781602934	-0.181730220913652	0.508418006394025	0.00262006565499041	-0.0701485934940717	0.000401720775312648	0.0301713942413446	-0.00114398627411825	1.32576284633682	-0.0054388980737875	0.103379298167384	1.45028333449038	0.0462261930878151	-0.172739126113237	0.0753388952615924	0.154936609460289	3.68314820563999	0.0199713572975351	-0.00175133305045751	0.0293824656027335	0.120951210844888	1.15837621687925	0.767022346510373
steady_state_1336	Ly6c+|Hmox+C1q-_steady	0.00276776524589375	-0.0138656602988134	-0.0293175401832863	1.13560681255662	0.980490450222799	0.378720553489141	3.42691904870247	-0.0504762077584205	0.366283781729998	-0.000126876492397111	-0.00949963286456316	-0.0423696618996516	0.0340714442441804	0.144666022453866	-0.0124124719919667	0.0237004719120505	0.0543294861182268	-0.00236470898094102	-0.00282226254904879	-0.0185836058199731	0.0354059622360124	0.181002481826663	0.0487498405256993	0.816580764116445	0.000350124554097537	0.0281750443306565	-0.00366725617918245	0.00274597942093789	-0.00278344493011177	-0.00860693407991118	2.04996069363639e-05	-0.00169941717569395	0.0273478478060244	2.88446202226295	1.00375137738896	1.1648081053196	1.9733269390264	0.471578283644806	1.97572580926176	2.91890981105602	2.83922296823392	4.37093851148449	1.66134109075312	0.171418284037407	2.28524128294875	0.278098879823763	2.52939570019671	3.11572609776309
steady_state_1337	Mcam+|Cxcl13+(low)_steady	0.0120185319332733	0.058212545258085	0.0660889359739033	0.476241604026196	0.791870474346982	0.270265991969514	0.743720689240552	2.61003891744423	0.60655887346851	0.00898874899640343	3.82832089735541	-0.00791476925208741	0.0339749411597817	-0.355792248227391	0.103533196582802	0.445539109765545	0.470250325402375	0.559360903627396	-0.0980044298474703	1.89058923015535	2.35793426215761	2.84829391605553	2.15067014603454	2.15486658328884	-0.0629749968354602	1.24688786244035	1.47669275832356	1.66066307496457	-0.000163563537769979	0.0333554459978829	7.88796748489406e-06	0.000541223554501698	-0.0045465786460334	0.591588955423261	0.0476917772154655	0.824355515945008	0.19839959465585	0.0328992113530459	0.233000648350861	0.0416180828518612	0.708394765874017	0.144863977492222	-0.218064633409065	0.0551163863648359	0.0402967998384615	1.21874126528317	3.3102960205572	0.912648832647123
steady_state_1338	Bst1+|Ccl21a+_steady	2.18191406818777	1.67734119884072	2.12734146249474	4.79260473487496	5.15790539944426	4.1647610403048	2.04066929022649	2.83321181370674	5.19158527019759	0.00061368009463064	3.32692691265986	1.28911974792443	0.840282735250624	0.825141064637977	0.221492182593749	0.887999437027538	0.718294847030736	2.65430494693029	0.000339190164858117	-0.0148016887179988	0.030556537273909	0.776350157985056	0.0924315467193303	0.581789918187638	0.0010637906785692	0.413068667042672	0.386968838153612	0.189756271417793	0.00408691063926698	0.0525379361187255	0.00402051701743748	0.0126167242739899	0.000781931677654679	1.24991642384513	0.124926163148926	0.016022189196901	0.869534498487013	0.0713005701893686	0.0992098674670877	0.0945155668043662	0.273036877269276	3.336229675129	1.67966591149799	0.16798649389089	0.170199460784425	0.942554695167209	2.77270244868079	1.2069187472251
steady_state_1339	Mcam+|Myh11(hi)_steady	0.0160463353858518	0.432172699473313	0.0158090400554289	2.41118523334257	0.520904230493055	0.397877241605436	-0.145682417795366	0.0594373386156444	-0.636751908114357	-0.206480181628828	-0.0132534185450118	-0.00435029350051211	0.00124782680540316	0.149840956974223	1.32579122111195e-05	2.00917166317834	1.57919070317966	2.22457699544978	0.529596144895248	2.20828569571951	4.39982266278876	4.42288550079314	2.88487417639647	3.42892185592748	1.61991190767847	2.7382774716288	1.88980325182296	1.11367544691651	7.03607778798261e-06	0.00500202959110487	-0.0162758517319411	7.03607778798261e-06	0.000388004023783764	0.0685818913260478	-0.0151496770361964	0.192615601183164	0.0576183720144918	-0.0220091515673625	0.0278361863329036	0.0326627316749055	0.00477136098530957	0.736074732276724	-0.0452197869889703	7.12251269168515e-06	0.0401309856564324	0.414123193684337	1.55963422005085	0.201775996354969
steady_state_1341	Bst1+|Ccl21a+_steady	1.8978033777847	0.970482959639917	1.88145496474249	4.4762521880773	5.30800517867539	3.87606055005705	1.68679690471397	3.31962722226379	5.28943140932592	-0.0813366702488236	1.4282446648249	-0.369705001935533	0.0071005191919118	0.328918994209511	0.640780954491893	1.05857982548891	0.235715097018342	3.14568245259102	0.00574907458482938	-0.314053065678881	0.013371342482397	0.141967414288937	1.2675702898605	-0.3745932012949	-0.00185839788541083	1.13322449350662	-0.0971901142270553	0.0214595742582423	0.000737306261809387	0.468677934708928	0.00114922272943172	0.0385645903499009	-2.94177675268378e-05	1.20880553456656	-0.00110699919670221	0.0198136262657658	0.423606009486889	0.0254092671841086	-0.0884786859328379	-0.115613401422911	0.713420385442593	2.26663664388008	0.620948392804149	0.019318295018816	0.063270104250497	0.39672738162977	2.99177077345146	0.948357093304051
steady_state_1342	Ly6c+|Hmox+C1q+_steady	-0.0168569125659353	0.0985288496490776	0.515079690816893	1.14410284282209	0.825542108393181	0.379442472096186	3.14481705087385	0.157111744979195	0.0565104359642278	0.0595808440949924	0.388828726751951	0.0729641399320126	0.107991971155162	0.0954121222970765	0.0444668942135553	1.79960804930854	1.87163889270608	2.48519687976261	-0.00371656236415304	0.464182293593004	-0.00126081165129565	0.293189482286415	-0.083475167144048	0.854868635708229	0.0170680487155655	0.224655046857355	0.021176391077252	0.114013652691193	0.000417921182899311	0.0363508862935173	-0.000437990059855859	-0.00161455703030576	-0.0055419448189162	3.58558290262649	1.84858729362408	1.89234169916643	1.58814322367871	0.994724710454821	1.59927717398867	1.75780980664964	2.53790293957607	4.10801005257741	1.15912642537271	0.482793140435628	1.15291878002478	1.97441269021542	3.31964473755338	2.17880654522967
steady_state_1343	Bst1+|Ccl21a+_steady	1.46875964937695	1.0467760113394	3.61187638100627	4.32486485754848	3.60758405282309	4.81270714600544	2.31203981319242	4.24377160857359	4.28814612219682	-0.0316334994209579	1.20748475457349	0.0634974754735529	-0.000198620181748388	1.83196162770704	-0.513751136883889	2.46586050491513	0.647834186942777	2.94843600388754	0.00275822627947404	-0.141872753344781	0.114233848609818	3.16751266698427	0.166170058498505	1.16557368242871	0.0165172858187645	-0.140649341027592	0.360568328408013	0.0449125589811994	0.000152188206784294	0.0630089367384729	0.0104097023347001	1.00316575379598	-0.00365663917450932	1.47140925402944	0.0906937080397924	0.757184979929987	0.0958366175402412	0.073101189875707	0.00326249094864764	0.129814058774786	0.964481945982496	0.779637150847117	0.378020337129511	0.0267518414529038	0.119196052330908	2.81364087160537	4.86650045231941	0.0632885511680231
steady_state_1344	Mcam+|Myh11(hi)_steady	0.00355647014513314	-0.124719894629555	0.584160035820105	0.67121422088434	0.920675305393254	0.384249421022201	1.00719738355035	0.219207220022791	0.206263326889239	-0.00146051962134201	2.07607656353523	0.0111062050917899	-0.00108079670471716	0.0291173111130833	-0.0328356629660078	0.00475377608594727	0.0153860672407291	0.125567530928151	0.492723422784405	1.69959247198993	0.151111150110452	4.70909952006709	3.41506139668699	3.96859087073859	2.09945229821423	2.3011207875011	1.58445533817565	1.44349011253006	-1.19849585655778e-05	-0.0714336476280318	-0.000186350700980021	0.00187428479783034	-0.00464321813917311	0.300281894795429	0.0139582366883574	-0.0370452293813424	0.203938947884985	-0.00707017923106797	-0.0906264202754119	0.0653282750818025	-0.225198441232883	-0.38900943535217	0.0115032857892506	-0.00266190754160277	0.431374887456558	2.41838840955012	2.94290045260746	1.95928425593918
steady_state_1345	Bst1+|Ch25h+_steady	2.3394251447941	2.74199888343434	1.86679019616956	4.96325199693565	4.24629183395775	4.55364110924046	1.51880478175866	1.29425347644019	2.45042926626582	0.00435778450251909	4.31616674984871	1.87088684881158	0.531828082930749	0.801210302025648	0.023117728620791	0.155069324184891	0.168354377479877	1.39875876890032	0.0262586644438332	0.355485573239211	-0.0951771527601068	3.37690940911453	1.62352325233791	2.13688017844685	-0.00405585526436603	-0.00798379693261723	0.694395595876056	0.473474446417525	0.0012516157845446	0.0215416369275061	0.00532486441064366	-0.0167712994374827	0.0330260847961936	2.0818533684771	-0.63149374348761	1.1775976568662	1.65741896845176	0.445939422611186	0.198483278171381	0.726885269229975	1.40989479432402	3.54939612799264	0.320355666252423	0.0601171753057959	1.15407908438433	0.541421660739633	3.88658958458929	1.74687016198041
steady_state_1348	Ly6c+|Hmox+C1q-_steady	0.0322522737370665	-0.0193751619691408	0.115448435881679	2.03895916475382	-0.112093101599093	0.778972303028704	3.63255883205235	0.148801080153185	0.893497147027403	-0.0719019241424578	-0.0809967875580981	0.0304848346021072	-0.522783103458868	-0.153434363619642	-0.23230523304478	-0.0732573969307472	-0.00223473066172402	1.68621466678096	-0.145648951743732	1.2368669631784	-0.0935440674958562	1.15145673780555	0.00745825728408809	1.74420804114024	0.0262892355749071	0.131002057972564	-0.116704192770034	-0.197011264578184	-0.00184040176001405	0.0580974830570124	4.94264029223186e-05	0.000480915770144365	0.0107122742868253	2.13825530040897	0.209523956800069	1.16495817096395	0.817031937905568	2.34130471898538	2.01024982480204	1.6386124716115	0.727764456768316	3.35936329887827	0.79982927454374	0.255406530799963	0.0941468669441271	2.60229476714182	4.30152806977005	3.73201314211939
steady_state_1349	CD34+_steady	0.0209211160877682	0.487640963953396	1.80158536450888	1.36918247142641	0.298615586678674	0.666188480432868	-0.0384054037481677	0.829215663377166	0.519632281577391	0.0125039298158645	0.328989679701757	-0.00292344011719607	0.0291993334396142	0.155902196408656	2.12635687836853	0.519522624566508	0.279651527966708	0.147514939430517	0.0299564928624987	0.0452405835685271	0.0379227701114976	0.303693920718693	0.0222006430868166	0.708809494513171	0.155572928826374	-0.0934151903204234	0.767390049891362	0.482670494963134	1.21481010630087	2.36300832100741	2.09795751632788	2.70257739077025	0.861869720256775	2.15406569999225	0.282278679729835	0.0013450449949068	0.631724904193861	0.0299210628777299	0.0206255494344748	0.67140680226874	0.116237576274004	0.137353607964215	0.298544903316544	0.0275524522489284	0.286083328994795	0.105868515092403	1.02636682576916	0.434513820002078
steady_state_1350	Bst1+|Cr2+_steady	1.93288246416834	2.71123283987871	0.187578716193162	5.39431140176364	5.48428480098912	3.77207302218178	1.64144034264389	0.639993540629731	0.0337038425479065	2.98589771001966	5.44310178870793	1.78866776290793	0.00107011234591129	0.443355338100987	-0.00168358373205344	0.858584505260479	0.713162416191875	2.6771559262127	-0.00351469301573788	-0.0107238592987936	0.0095897057955347	0.47364736631044	1.02685205399577	0.0105136252350253	-0.00346825838867534	0.270591814298333	0.0440715630076392	-0.00201292562344494	0.00820067559517472	0.143445291740415	0.0009836591101869	-0.00570489000991254	0.0350106422356441	0.155069810016833	0.00810652757827844	0.00667367564513486	0.455647451511937	0.0594967527425262	0.0373943368101409	0.00879706057825334	-0.144867776198866	4.26501908522491	0.010576936644811	0.0277755039381358	0.0780270614389444	0.0557044642128206	2.29639828139878	0.269505471577928
steady_state_1351	Bst1+|Ccl21a+_steady	1.4162212095466	1.286957014963	1.69725357028022	4.25595176655929	4.18294664336651	3.45813656471588	2.26761447662963	2.59747745315919	4.32691154012923	-0.035087347214843	2.88337785511594	0.94631549305437	0.0668922910346655	1.87436045495898	1.23180503839503	1.22675544495144	1.00004417895295	2.27349460606194	0.0499225244284315	0.769850914086357	0.0416346470677192	3.23407888919359	0.568016396944522	1.69327512853532	0.144639978535593	0.212094315089681	0.0325862077321431	0.588132972169256	0.000773790623393827	0.0822973229889721	-0.0256749954145662	0.267012130164592	-0.00753613892921424	1.32125080629613	0.172364577202194	0.216877195545444	0.982788192087695	0.0137576358453254	-0.0549440177921791	0.0763598386643037	0.196928711851186	3.70059141091124	0.810304506408508	0.00798864760558873	-0.0280520860050998	0.432774871401589	2.60569159926618	1.49081966005198
steady_state_1352	Bst1+|Cr2+_steady	1.63598520091689	2.49660518854115	0.345908127722546	5.36300387949024	5.1594339559497	4.29412049111282	0.815568650747692	0.640143676823838	0.842111083785014	2.4306687825605	5.20389748565891	1.94485171994141	-0.00462405943486762	1.02589763182007	0.0196860417192006	0.0475152190249154	-0.0434787028297454	2.57822634074829	0.000116096307679933	0.00477662003803793	-0.0129766893877807	1.02370377596139	0.0177293523556748	-0.0161487633951713	-0.00155743995819156	0.499307465969025	0.00957877929234237	-0.0323352782698082	0.00105833576055831	0.0310098274036332	0.000766272136770462	-0.000432168415331898	0.00944906006405246	0.166377747300539	0.000565356139069023	-0.0677815603831463	0.869027261738879	0.0130150307470187	-0.0711384714712614	0.022981570215544	-0.0687197495955139	3.19591448589633	0.381745375715216	0.0130359542331917	0.085924513292169	0.0352571184991986	3.25155276121977	2.23759674580656
steady_state_1353	Mcam+|Cxcl13+(low)_steady	0.011314559007274	-0.0350340225749558	0.0470702277797219	1.75101673406664	1.45955541019797	1.04822449803377	2.1291508958461	1.32334897397227	1.05812538150269	-0.076589927329692	2.51698383933687	-0.0412068883984704	1.09268881966141	0.850833278092868	0.0347720211977134	0.142995211871723	1.14343951180121	1.71891169720152	-0.105765015531753	1.5257068596926	0.290516602438207	3.54153268552044	2.44346913118087	1.95293124877142	-0.19381412391613	0.0144816506861402	0.620432455268208	1.26713608421717	0.000128283367457703	0.0271251267525267	0.00462642908186479	0.00197111457286828	0.00488924064088344	1.27267460578655	1.78655871263287	1.84636916166672	0.998096038875527	0.817217589367313	1.32345686988708	1.54024519725794	1.75183629423923	3.77835267520985	0.258509109333119	0.0430627466236472	0.815455277076389	2.6474769472509	3.02301452630239	1.49151163844562
steady_state_1356	Ly6c+|Hmox-Ccl5(lo)_steady	-0.0290504894256692	-0.0561643239547839	0.0709504469760376	1.10466574507795	0.865268128361028	0.337843095065009	3.68909637665371	0.316653792868121	-0.470478083242675	0.0158968577198632	-0.106661758233922	-0.0339619679833653	0.0507252517114513	0.0352438173869618	0.06884300249042	-0.019718999143388	0.960486637849909	0.0960630440917004	0.0274394366759783	1.19893257582759	1.42438863006488	2.22092354709347	1.43503191660896	0.273187756195453	0.00434351515060653	1.08176384350994	-0.128593236063336	0.781554710187266	0.00818263184479161	0.005381148612835	-0.0013016126210384	0.000458721233959981	-0.0307175772462207	4.50466859706857	2.03452520083145	1.62252392684077	1.98799009952923	1.17881851152412	2.23699096545776	2.83981750133144	2.58156756975625	4.16093190366114	0.239882887919408	0.17893707555306	0.3658526801751	-0.191865320000568	1.34253313071372	0.292529821321244
steady_state_1357	Ly6c+|Hmox+C1q-_steady	0.0455497695896623	0.0193041640920468	0.135732064179558	1.99413484102054	0.164141177030605	1.13422325074689	2.52585249847552	0.701158834354383	-0.165655278571148	0.0111700895046331	0.632793616269679	0.0416000088966612	-0.0565409642632369	0.27711695935288	0.713377176640548	-0.00928358418525113	-0.0853361056612365	0.158924245968856	0.0225568706963369	0.608357606847188	0.00729439018589049	1.8420606207164	0.738171589611712	1.25348520999878	0.0033135946948965	-0.170859993386108	0.0416253999630869	-0.0505195475405681	1.04132149980705e-05	0.0267701658221547	0.0341217060069626	-7.9731189349263e-05	0.0225904163214244	3.24334057916759	1.8788000592493	2.10716335150802	2.1334931049907	-0.443115435186217	1.75852059490675	2.48172925798013	2.14706889123954	4.02996320695163	0.311447030455326	0.142970839420866	0.626637152913214	1.72426316177749	4.19637375767714	2.39767284014666
steady_state_1358	Bst1+|Ccl21a+_steady	0.713016676089626	1.27384661421481	2.36402058282767	4.1956923317615	4.05139433092329	2.51359516575274	1.31726226370655	1.99823229198018	3.05909083467461	0.01699082065172	2.99376805009434	0.645779541717622	-0.0292707895821924	0.31070620791981	1.22074397419024	1.71254813572295	2.17444194658029	3.16834115565443	0.0150333224733661	0.658798116943662	-0.150530902594798	3.7670677911384	1.72760819437739	2.36735868833863	0.0184188799139841	1.04009671902412	1.19757455916354	0.488901669774095	0.00682082266468957	-0.0210380060975092	0.0870250231287378	0.0305819140909521	0.00153498863140395	1.35280322069521	0.113954823131481	0.318984073256177	1.34955835284125	0.0350827071676594	0.122332305303265	0.141098357816393	0.144296757821129	3.1708114946822	0.500127011254886	-0.0945617990095879	0.406916521484259	2.59184204155231	4.06215861413296	2.3014924851631
steady_state_1359	Mcam+|Myh11(hi)_steady	0.0797963363515386	0.163589401173931	0.170166666839472	1.53075368892269	0.904432048324629	0.558325358763042	2.56202314568168	0.282491889288637	0.055204420636845	0.00643318649928041	0.216079727342145	0.0115224360477081	-0.030747341277792	-0.0134256079083371	-0.0106711998350649	0.468135972294568	0.228821937425879	0.39457072136046	0.82587655030196	0.855622470099955	0.149488655397914	3.61000891867598	2.03987878149145	2.98153741751546	0.415208193644846	1.24067363552234	1.29884894203422	1.13949165866041	0.00108277761339403	-0.00457419781606115	0.00117473379292517	-1.85155566306746e-05	0.0357548824462056	1.99020401721871	0.754513306902902	1.5703828131196	1.3812959412521	1.78364777493902	0.772708099133052	1.53217534105577	1.53853344884856	3.8238735096621	0.456439194500596	0.0346786427552164	0.713248544597417	2.34909944055967	2.92238834693438	0.877615562398639
steady_state_1360	Bst1+|Ccl21a+_steady	1.71952365360217	1.16397376182345	1.54949663378967	4.03706647301349	4.71306356665558	3.70960796532167	2.18433796070245	4.18046863433316	5.32261531036069	0.0220826515105671	1.12879542902158	0.424818918177018	0.00895938823022387	1.02263586126864	0.436147791941194	0.905518743101113	0.681315852481034	1.38860393830126	0.00362804114220512	0.121030201573318	-0.0303083990950147	1.26551855790991	0.442492992595324	1.03140209228477	0.00209985208149812	-0.000582244809031628	0.874224912408436	0.0741824252623764	0.000154553093346964	0.0223942229623597	-0.000961522877943569	0.242924204959388	-0.00459092109713556	1.64160739620544	-0.00121555122380823	0.0310002726824193	1.65566135906552	0.0106963056370086	0.0246144374089032	0.130438180711305	0.622263031316494	2.74039930749832	-0.31711587944941	0.0126379089283815	0.256214654777226	0.247416129818635	3.32739558359021	1.71072987444479
steady_state_1361	Mcam+|Myh11(hi)_steady	-0.0371742976562554	0.0399784025508943	0.0023975640659238	1.69725333557941	0.55211470239032	0.409504403665538	1.15168506069556	0.0961689966329875	0.0541536100526784	0.0789626847555202	0.196668848561716	0.014894478641184	-0.0263800597211484	0.0382243782085453	-0.0152593802965951	1.10411028223399	0.108786940296242	0.349376115875997	1.61263508481426	1.42356537279915	2.55945615156124	4.79443839301909	2.7986000289224	3.65937608336439	1.63545541851513	2.40571244277072	2.02933075239324	1.13530691821899	1.06477321433828e-05	0.00125606890599488	-0.0133335471902272	1.06477321433828e-05	-0.00163093081195281	0.0120680290350868	0.0156871794321917	-0.0787050755367064	0.0129730502407524	0.00471761919430207	0.00824884190198653	0.00419574035927523	0.00968852587393122	0.657315034040145	-0.00675717606182584	0.0544901389906864	0.0276523689846761	2.57894404456821	4.02042238590062	1.71938873606249
steady_state_1362	Bst1+|Tnfsf13b+_steady	-0.0189766288045705	1.25492304476137	2.24794997909498	3.72948567278599	2.88501625513946	4.33284729737768	3.21722960593504	3.00398133712471	0.0195246903925658	-0.00271420937354786	2.08028279208742	-0.0285060835267927	-5.06084520893769e-05	1.25219179046008	2.47761200034827	3.10808358235474	2.8891196012396	4.5737333098273	-0.00190464952776922	0.171019739430437	0.00354350365292216	2.33496757749023	-0.0160225732125336	1.063706193751	0.313866703727493	0.46014641134642	1.18088731814717	-0.236309403310676	0.0937468594484874	0.459719886404924	-0.0966702606707572	1.94182791865229	0.002782661274132	2.67295945175758	0.0755045761709686	0.171490659763627	1.00362415479415	0.0480093050020784	0.0334268254680219	0.016875175221755	0.181459224603067	1.11129772447084	0.581430019901067	-0.0739816341884047	0.769101797760144	1.80485059877118	3.32732764993145	1.9838987402596
steady_state_1364	Mcam+|Cxcl13+(low)_steady	0.00888257454969947	0.0104997859597428	0.0120371726638582	0.249696438899843	0.30081301467084	0.1534598973125	0.459456257195094	2.18316534341623	-0.226688526239306	-0.0145659060983794	3.09434756286858	-0.00164373544926718	0.00746354928931784	0.410987072646768	0.0103846428014552	0.142908790325738	0.0405073860208032	0.0934265953416121	-0.0931109405431741	0.0852867060728472	1.93069042284568	4.12255863057572	2.52289933737683	3.04224210181639	0.348629438725698	1.06425786114227	2.18114049894771	2.34436907352954	-0.0294493327616012	0.0339438965065288	-0.000380091040193077	0.00306400660739278	0.0025995110175407	0.431266946011385	1.00571382235456	0.0781353974305277	-0.184012698494304	0.0115462193238459	-0.0836116829879886	-0.11697125466885	0.298895057998634	1.41011622916917	0.0378680123786247	-0.00959683506676512	0.283506009927675	3.01781085967788	2.95955745973942	2.02030217848958
steady_state_1365	Bst1+|Ccl21a+_steady	0.248420775327634	2.13663062658546	2.99454240779976	4.49584785207782	4.7585896026538	2.76679427066232	3.00976111040281	3.563503931759	5.19624150011304	-0.0932663779148547	0.000695879210799232	-0.510368095449229	0.0238358658868683	1.22641114787769	1.26670025020107	0.342651585640692	-0.0136877575795732	1.88548324234617	0.00408758757395882	-0.192598425246964	0.120209747185352	1.30742064849824	-0.0427435525477808	0.477837906836617	0.0296610599142249	0.667347732055061	1.33919838930925	0.479702008189982	0.000244333420553312	0.0468226621985149	0.00191971236574915	0.0746632218295942	-0.015939376960251	1.31141683212804	0.0538127325417697	-0.0686628471428452	1.34375184673929	0.047444920047073	0.0197774436012916	0.089188867203257	0.0609495816344595	3.27726018402815	0.142252674179917	-0.00101914699741263	0.341883188548292	2.24881350201463	4.76429000899242	2.50411585296862
steady_state_1366	Bst1+|Cr2+_steady	1.35065012864524	2.86121912183685	0.149842376005984	5.06677951302501	5.52203739741232	4.80412127254394	1.60172702500907	1.6704482742822	3.25247286217051	1.88729881582278	4.12868441364703	2.06157287573236	0.000338609724084364	-0.483713095320909	0.0131909698758367	1.02229035100626	1.13520991183825	3.69178165201747	0.00333434506413755	0.0132652704508304	-0.0393181424359763	2.0558976389466	0.882719342577139	1.3612097435907	0.016123592416217	0.73259243274843	-0.00136417591441056	0.00621263286741859	6.09666388011166e-07	0.0702534869456886	-5.44837213522037e-06	0.0187913015441974	0.00191553876426858	0.382299256468903	0.0145853533425313	0.0161945390301802	1.44851489042512	0.0205984038797218	0.00234939462004246	0.0537744790212392	0.0657890245482884	3.87295359932886	-0.00103614008416807	-0.00538084620797177	0.038680015385411	0.00690615670555828	1.14406110828934	-0.00726733367574498
steady_state_1367	Bst1+|Ccl21a+_steady	1.10935528864577	1.3335101379428	2.12615355289135	4.41661263147099	4.81800822284414	4.33168659090504	2.63965147072927	3.21298590758933	4.71758354964483	-0.00148029377337497	2.86992800246673	0.966903622866862	0.0217739728823207	1.85602616174811	1.44101016229143	1.98591766046683	0.785839050096225	3.70888096907891	0.0129275499827813	-0.138895500751716	0.00621730329431816	2.97152437616848	0.730407064944215	1.84546586945537	0.0486434098036285	0.748829811671837	0.508581933013823	0.0835300540025822	0.00140784272130388	0.0964713318964948	-0.00640549934123457	0.121125533867346	-0.00162368495715633	2.32608252941123	0.0565186483568654	0.153042093938529	0.956336400105779	0.0643496487396841	-0.144087221838412	0.0551655727088259	0.744724470339223	3.2916233267513	1.06656891079161	0.118658058562328	0.0794395293427564	0.0572852749943146	0.196461585427764	-0.0616257126927827
steady_state_1369	Bst1+|Ccl21a+_steady	0.571286869515425	0.406565658100451	1.97027204939097	4.32389535474711	4.51399436995951	6.10253343038136	1.47612521483399	3.51510113925526	4.68984925029579	-0.00775495603353628	0.257218527825455	0.938994426906467	0.0288788167684173	0.91717040147112	0.501012004425584	1.25299974433037	1.17460983453917	2.8915479940057	-0.00583689520358824	0.615667164057619	0.0368964819060839	1.54785481098977	-0.0266138317709102	1.39133466523593	-0.195724513241059	-0.205722974007151	0.48682576613035	0.274749957470436	4.58035797250989e-07	0.0686612344966274	0.00227953529962982	-0.0986174199340231	-0.00178409039137816	1.43519060464356	0.0137027762039456	0.47816075195386	1.06638350986865	0.0791123216374139	0.0858462085527095	0.0406775690333545	0.411860292801114	2.53328900098556	0.466326009630676	0.195194247028946	0.0409372464755784	0.152878653510698	2.13367505071542	1.18324438311635
steady_state_1370	Bst1+|Cr2+_steady	1.47795353798612	2.10964609930772	-0.106963517125025	5.27889164380327	5.20429143784521	3.38117485047384	1.29768179340638	0.836929235588657	0.594620469021586	2.77297305306418	4.65415148139475	1.62168169516291	0.00298026591732314	0.207044033946466	0.00885515821994511	0.058498945459721	0.195044848854182	2.42346469703093	0.000373495052776179	0.0268942054913598	0.039213365425788	0.83129300548783	1.27801219023841	-0.161242124865877	0.00342649890270055	0.265467938658959	0.00213210666573583	-0.00121965189169353	0.000104383649462292	-0.20395571543332	0.000926226027931744	-0.000383128363314152	0.00317569686850393	0.248860154245812	0.0440115510565849	-0.0158175818750349	0.0322165080878306	0.0298498717424471	0.0537751706879005	-0.040756392577285	0.0549110166804909	2.81877233409956	0.379191077391769	0.0102852468688065	0.174377692738893	0.232209755899102	3.45806217909642	1.3847907909344
steady_state_1371	Mcam+|Myh11(hi)_steady	-0.000232789112434178	0.432488835571677	0.051384554319839	1.65990371433508	1.08545830015043	0.227871346751425	1.16559684592874	0.0684835330679901	-0.177032082434516	0.014480433438444	-0.0461980821677748	0.00234121830539618	-0.00425634854355596	0.0337857762926179	-0.00469982969641936	0.18534842330802	-0.0782710318449409	0.117977478352128	1.75701983670917	2.45877195781759	1.01509067719822	5.22655237504851	3.6084553957884	3.9301332159638	2.19941929977639	2.27145470916186	1.05315398619986	0.856219708505274	-1.51123365031117e-05	0.0120586734462806	4.31565372868771e-06	4.31565372868771e-06	0.217888495520528	0.0772233547344699	0.0204053436382186	-0.0348748167816648	1.31414086321054	0.0028083943215756	0.0157060242196217	0.0831529158079783	0.0512392040517533	1.26370008999953	0.0267005505545145	0.0489345741599287	0.0666452799084054	1.53264313270978	2.14264540618774	0.632575561736171
steady_state_1372	Ly6c+|Hmox-Ccl5(lo)_steady	0.0245330890228546	-0.00725881576030308	0.136204666447464	1.58164836427393	0.193251009056225	1.23638282993365	2.29725996064023	0.759354475488146	0.659941980520084	-0.0171983434585007	0.00417800950783135	0.0151532412752927	0.0914221576515956	-0.0961828006750082	0.0186270743469787	0.0496067798114665	0.110112738298882	0.305164452482595	0.01726824307043	0.797845761104525	0.004417966889714	2.88615966749092	0.408654274892386	1.71464943961449	-0.00362345260070059	-0.0467385755458042	-0.0540448279748615	0.00981015709581749	0.000182692441544184	0.00782693119305022	0.0157589196266215	0.000229447799654518	0.00123514536137094	2.06940979813803	0.638886917499148	2.23889800870812	1.60967382440345	1.18731757951604	1.97405428829373	2.49254362674663	1.98841636720025	3.95935193202638	0.0964799840814586	0.0657158226402242	0.201047669816716	0.391240905336976	1.48052345528158	0.229126346760581
steady_state_1373	Bst1+|Ccl21a+_steady	1.96244183985711	2.6856205986171	1.00653804666034	5.09455010640109	5.07448740152266	4.64709629686565	1.06690854321425	0.926803935395763	1.65598239665903	-0.352902090034069	4.98640019527015	2.31331727607021	0.551730052198267	0.610249651140685	0.0124837386313046	0.467249550690718	0.194550693251529	2.95391851209455	0.0106424340575	0.546690481071012	0.0533487147045463	2.34229739858553	1.03706988196835	0.315256772282344	0.0143180246474227	0.110167246798627	0.049819250561608	0.111098629240886	-6.6859722351681e-05	-0.057355303665306	0.000122103279055785	0.000109689952633352	0.0160981234245397	0.445244167894184	0.525546777679488	0.0119990171479354	0.991550905002386	0.0478669351988028	0.0160089499707912	-0.0135573985898444	-0.0132468918830396	3.47606212552737	0.939722625509407	0.00519044493912193	1.26177011470729	0.179400447326972	4.13219942523139	1.49987152028214
steady_state_1375	Mcam+|Myh11(hi)_steady	0.0572892014548273	-0.145885832527409	0.146509260427288	2.00712772202792	1.11909205243297	0.983891944800334	2.33895173157967	1.52908955235031	0.521669536259975	0.00715646400671209	-0.0964296635449546	0.0254635133632765	0.0256537286177429	0.0126353182711807	-0.104309641835903	1.84896793579898	0.763940735334416	0.162541601597073	-0.267042995435348	1.37561706974983	1.1500330686404	2.79391809088652	1.72453417587255	2.87576144941119	0.440571583131008	2.05183344470601	0.150044349312235	0.276888222716464	-0.000138719166621625	0.0092423418058296	0.00339910471974096	4.70393399873943e-06	0.0350821460826094	2.77368512656653	1.0561735460248	1.66519160826926	1.57986868200373	-0.00546438426232478	1.27431366795452	1.69872395863214	1.78320237435883	3.40035954559079	0.089018252334157	0.020561494885784	0.384280321931435	0.349909498201709	0.740908045484522	1.31126499959463
steady_state_1376	Mcam+|Cxcl13+(low)_steady	-0.0273049701890067	0.064630271985225	-0.000292412237548202	2.37471587518563	-0.0773403073357518	0.377488327954864	1.88607841498151	0.160704099015318	-0.339823387084879	-0.00458685042380066	2.62927513869885	0.0535880504449077	0.100547876742471	0.207562681671618	-0.0383624058373298	0.370312526997525	0.216234059511412	0.383606606799093	0.313059786523348	1.6942296226263	0.0556212008872902	4.4646156423111	2.36885617889263	3.08552137054524	0.785380619784536	1.33114246702357	2.02000400650299	1.88231668000971	-0.000485149927715161	0.00823542939130301	-0.0021566310425608	0.0117360056225855	-0.00419941392338485	0.293829953300008	0.020677199403517	-0.00984074779992363	0.217665468300018	0.0182513813783494	1.44561815963884	0.0965330095687634	0.346506842619954	-0.576571319076073	0.112833127069459	-0.011452909783542	2.02600528359315	2.34711347237662	2.60944550075969	-0.352873885373292
steady_state_1377	Bst1+|Cr2+_steady	1.9690576080521	1.41996175176774	-0.102115459728093	4.9789065195689	5.14595183155087	4.12917185891503	1.63749784346162	0.384920943965202	1.22723084575693	2.52727295873793	4.72365376315408	1.66808593119776	-1.08413524021141e-05	0.778500941687243	0.00298212294447091	0.397771590765384	1.18399468186152	2.20760584055568	0.00228019379889361	0.0115423822234047	0.0253779170828556	0.0696297388562917	0.303236381654262	-0.216818704240081	0.00334681352219711	0.908377896204298	0.0042434816151364	0.00523418282808456	1.38157545638553e-05	0.00221468016943603	0.000223757184783938	-0.000700144621628984	0.00178622933894145	0.108775672045748	0.0581501646351263	0.00219619658639899	0.316115166012337	0.0098041571775019	0.455200521150616	0.0397202104124959	-0.125916713355541	3.16684380049843	0.523351008226206	0.0268976617343763	0.196630492460146	1.19795303312516	4.12437932929087	1.58670928749699
steady_state_1378	Ly6c+|Hmox-Ccl5(lo)_steady	0.000798727981518708	-0.107179311868824	-0.0833155395657821	2.14781957767836	0.0774730040851003	0.483542810809358	3.38293818242216	0.121539411771808	-0.27946446513735	-0.0369660255477872	-0.199204061993406	0.0212983303301035	-0.00750016575473548	0.0618747589403865	0.0200468587358506	0.00905981911233486	0.051382011601235	0.00645891648509787	0.0102198041059572	0.128066063851133	0.00094436675832334	1.83110524688406	0.106450169146079	1.66699652767325	0.0330054966490298	0.142859806911468	0.0643716478712636	-0.0587230469851158	5.33190637299162e-05	0.0161443104894862	-0.000620491690011228	-0.00196991295165218	0.00598637000631728	3.40736504176948	1.57379004623214	2.19184782432646	2.44986659406602	2.94970792288012	1.33963383891565	1.99084383303788	2.92673822697607	4.56846170069379	0.340778536772672	0.0405711423021866	-0.12421456459845	0.0868803673051316	-0.150853845492356	0.390804246563835
steady_state_1379	Ly6c+|Hmox-Ccl5(hi)_steady	-0.0323505960768545	0.384283173257627	1.01648593490946	1.61285160407724	1.6455342060141	1.77291002241499	2.78772607595461	0.339334130434413	0.821288688887109	-0.0311285025803273	0.549926014717332	0.0319006198824336	0.134375802676777	0.965603746437732	0.00723149159078019	0.0720987666948523	0.170160640712067	0.131663751174109	0.0212072224218274	-0.0152909682118032	0.0165050761000035	0.344505589567039	-0.145614723350589	1.8692578847221	0.0269981054965402	0.557798168333843	0.495878320819802	-0.253456919023008	-0.098632855845305	0.00532953085155684	0.016300904241907	0.000144669345606841	0.00279587411553261	2.89949512264066	1.72883194243707	0.84839774207984	2.41291294346035	1.63727942661469	1.60856770078194	2.02103411714471	1.06902478788513	3.48052325180362	0.217705351437481	0.0408729079650295	0.146490814766114	0.0553255958063983	1.45636982209472	-0.057906597817166
steady_state_1380	Ly6c+|Hmox-Ccl5(lo)_steady	0.018718463898814	0.000488931730053377	0.0609344884919344	1.43480686293429	0.91218484695162	1.11105921257978	2.2560947648124	0.81898246822414	-0.128141396985908	-0.00597713075571782	0.787227697734558	0.00521543927355046	0.0450305805031423	0.531092114869519	0.0610572411708771	0.0300603553356423	0.0591157665849977	0.351627537917772	0.0275275172156432	1.6674325518357	0.000739230866391539	1.87983244806383	1.47891390117232	1.6263055329799	0.000839077867598519	-0.050118820898728	-0.16616088369032	0.000879369166928776	0.000573918229254194	0.0137887208512718	0.0204743833246178	0.000140946981780065	0.000942042770858325	3.66496942787856	1.09524202705413	0.522856983866654	2.11445582960451	0.795910994528513	1.31249496863828	2.01395002534209	2.62611839195483	4.07951164209467	0.207623658078355	0.106538223485601	0.270715942648241	0.300206172704871	1.21198241075182	0.248169606662942
steady_state_1381	CD34+_steady	-0.0146755550998264	2.36053877811215	1.59159792360287	1.26541459500923	0.806665508426082	0.676941266426443	-0.168047541484192	0.0347543776044464	-0.201672812372284	0.0418073823990903	4.33538305563454	0.0230436586279178	0.0276703714671649	0.334520321252936	1.78302091231274	0.561972937247697	0.638909525719138	0.762140917312389	0.138271815490108	-0.0811823979285476	0.0995922481104602	1.46049727012686	1.67099028755981	0.825958474474588	-0.066797550945814	0.265705593288001	0.0717097056891263	0.033723742101939	-0.0556954188995874	2.64067711715635	1.79468665186885	0.470358047416196	2.80617499280153	2.15420746894655	1.13866676728081	-0.325802661310497	1.17278795707478	0.00620104373942115	-0.21535312644171	0.0652220640752452	0.0697672269309095	0.822887212281016	0.225606295253266	-0.0268695762857801	0.0497340279175615	-0.00567502348598394	1.93156212179189	1.15835777533402
steady_state_1384	Ly6c+|Hmox-Ccl5(lo)_steady	0.00783344633201075	0.0181845760427871	0.0690913599232658	2.15129581861138	-0.100337193115247	1.39535466216019	2.71092994058518	0.805560152349331	-0.332328959948024	-0.080002318685312	-0.190267254736974	0.000767959043104675	0.0274107269146691	-0.306231386989629	0.0473934926176523	0.246772537790204	0.150392512765253	0.356591753729892	0.057084938419723	0.394875091208215	-0.00150260861602421	2.1831310828088	0.342395404684284	1.43220396960141	-0.00759159061488374	1.01775597057274	-0.0442019421848531	0.000930523034645695	0.000259067554409844	0.0122652712964165	0.0377995908022238	0.000136343777455722	0.00081995514836311	3.35879921747043	1.33465050102017	1.79331017400468	1.46734294932885	0.957223344791199	1.55763119103505	1.98214979922545	1.52967207677747	4.27272788634693	0.253501414912969	0.0722658957585032	0.145961418215252	0.235200915843575	2.45516115145272	0.0380741911528364
steady_state_1386	Bst1+|Ccl21a+_steady	2.57960211137413	2.45837104811675	0.687819653662214	5.50930043074574	4.82648761506643	4.05695846521554	1.77799137593498	0.545568311629184	0.117605187901362	2.05616836304697	4.62350361347157	2.22371259146089	-0.120724766758873	0.780239972879129	0.052554023334099	0.189095852824216	0.307482452858007	2.17489938128964	-0.00294954319603148	0.0078826706267449	0.166662244125548	1.42652688572114	1.43511881877198	1.1242458057066	-0.0501260780808972	0.0858938251637578	0.733970345535868	0.435986181328622	-0.000182939504600442	-0.0173844016289337	0.0003019167363577	0.000927925575124328	0.00848467201095054	1.85746068481728	0.424808304644236	-0.131738586214768	1.33914494571808	0.527893016367797	0.981925125826228	0.927284709134857	1.26182924583404	3.84156625698721	0.330216647775038	0.0075462968252387	0.0131944442456515	0.911709509976986	3.93206816495857	2.08330728134645
steady_state_1388	Bst1+|Ccl21a+_steady	1.25355144571058	0.868158105260117	1.70387554616012	4.2227943039572	3.85152136253295	4.0450979020657	2.56248143514819	2.97392783064478	2.93763722473125	0.0180361914612572	0.862464911181636	-0.000518560111973733	-0.0628256089994755	1.96083278493636	2.31243911944662	2.93457645894306	2.63192018663919	4.11140613471752	0.0342607774246328	-0.348749564951536	0.967859791072539	1.15309240368648	0.259245304574568	0.224811864319615	0.0952192146071176	-0.125415635811487	0.0422620959171793	0.126612424657481	-0.000947612518306977	0.0438926210003643	-0.00482736176616754	-0.0248758703194318	0.000872988120247342	1.90169148407786	-0.251260018045463	-0.32758791307896	0.707669141830194	-0.0614971369950592	0.0964344269696069	-0.0199258114354241	0.712146458449233	1.62297745676126	0.226818916358086	0.0468503010046534	0.119244775354209	0.216014871159977	2.28891939894868	-0.0730523416953574
steady_state_1390	Bst1+|Ch25h+_steady	2.41078682583617	3.12998802858286	0.553839716617404	4.38837385727679	4.3285659738178	4.10932377177375	2.23887596519683	0.0985191176896267	0.962749394676747	-0.0302697135295703	4.5562005584374	1.60004575758661	1.21145821917761	-0.195820102094294	0.0673707670272352	0.0780940782500761	0.104538726426808	2.80381849409595	0.0362486540845536	-0.0639988097931251	0.00465366833023717	2.62114334686532	1.14391296386234	1.18335588029715	0.0158408430696127	0.031010169789495	-0.112099475331626	0.102055895454507	4.05778369572445e-05	0.0100602756624169	0.00284816951263068	-0.0114848798193421	0.0524581638338497	1.48081514541911	-0.0499101753969894	0.931567401519251	1.85818183573186	0.100813316837014	0.97827304673924	0.665452258076216	1.60509504081399	3.89006946583626	0.0838775314578972	-0.0287062344941076	0.496877606337133	0.35244919207966	2.97476773098263	0.861543112553588
steady_state_1391	Bst1+|Ccl21a+_steady	1.79166722003896	1.45172026930127	2.43560650556535	4.06971954200172	4.83422111497741	3.8081332821021	1.91687546510001	3.64140293138195	4.56851494140762	-0.154819995633536	1.66461783261732	0.892449446927689	0.00528633747753687	1.356245712045	1.75044323997209	2.45981305923573	1.98501846233683	3.98046258778522	-0.00391394915390375	0.118894432426578	0.0314790291732429	1.23636587057066	0.0504994647746591	-0.081615414058678	0.0696272161491591	0.849359857837818	1.33578411851235	-0.182319427495292	6.68091515952529e-05	0.75706739706374	0.000706703420343482	-0.154612074192807	-0.0174528220023742	1.9881478595279	0.00884414887620252	0.648906565592101	0.951410315812244	0.0282731809891631	0.657203383104954	0.104399624896913	1.64484078834798	2.67046525156478	1.98839023903894	-0.0165593316273933	-0.0905195339589873	1.44018941735634	4.28643952186098	1.46294301536625
steady_state_1397	Bst1+|Tnfsf13b+_steady	0.00303229832515359	1.60673295960587	0.809438293808792	2.99955956786668	1.58578685661204	2.28750610363213	2.77441926795666	1.53588791935901	1.38646741959252	0.0137857185734208	3.19871989619539	-0.118526372254577	0.544144989034468	0.911770895926708	1.48919659138065	-0.047516365721761	-0.0011272291844329	0.0460356043912254	-0.0440399685470747	0.581447117078939	0.0703415339226672	2.68471330144423	1.65421621095871	1.70534488332221	0.0993014993881647	0.050977171972138	0.0197455615542154	0.737241455054371	-5.5809259498509e-05	-0.0234409639380314	-0.000192596714118208	0.0134241618655454	0.00438823683646229	1.27574263591379	1.22188260328225	1.11813610543867	1.66916659535288	-0.18171029426398	0.462221205309158	0.447076001659521	2.30733364879578	3.91547330828208	1.03697598503569	0.134901134077923	0.424298153420904	1.93901120250075	3.68338723717533	2.56332940736636
steady_state_1398	Ly6c+|Hmox-Ccl5(lo)_steady	0.020513698923482	0.650946996049638	-0.0189298789088767	1.61503598758766	1.00917655338784	0.422887923921946	3.23611243253253	0.198965209388063	-0.31286259548796	0.00164839778205506	0.215488634145302	0.0159367354696897	0.0423316670521493	-0.018144121195754	-0.0443329848732777	0.229822573758145	0.0195392073278519	0.0846572900404682	0.019594656313323	0.0554351554750182	-9.75019071645865e-05	0.912492560424974	0.0624397462951188	0.878550564145693	0.000294879498029527	0.317387973221829	-0.0248404149607803	0.715355170287977	0.000371902950629992	0.0116911931218625	-0.00188498683278528	-0.00452169681571019	0.00157202302802752	3.06803911948554	1.62696906940226	2.07515285287642	2.13608398018761	1.50566795178186	1.77911743101074	2.90024393383007	2.65369385670056	4.64508156659582	0.450361107291157	0.0260155709127433	-0.0219116147962259	0.167665231816832	1.32573748134297	0.449410112828339
steady_state_1399	Ly6c+|Hmox+C1q-_steady	-0.00491425174739933	-0.0350674548027548	-0.032617134061082	1.62473591729686	0.0922317557963601	0.837005284913539	2.58376039757949	0.652928964351581	0.0312808404139078	0.0202486204204761	0.463224214557886	0.0164690167648722	0.0682443333841123	0.421536259889046	0.0315559068152627	0.0883649436407307	0.0798358721099166	0.295728796434216	0.00554429627830912	-0.11346945536504	0.013986151107202	0.696339808179129	0.0589650099805948	1.79084964836597	0.0134580102113743	-0.0854090296218712	-0.00264689463754796	-0.0198999478676172	0.00187220564965318	0.0187142564785758	-1.29889194456344e-05	-9.41994029653518e-05	0.00564606012538033	2.98840612639827	0.597415817205232	1.93660739680316	1.30414132238751	1.50162675818035	1.62231232569813	2.13230688054036	2.28285110677283	4.08747965141256	2.06475423442011	0.208490714822756	1.34787615508632	1.07469357875083	3.10470460099783	1.59802382365527
steady_state_1400	Bst1+|Ccl21a+_steady	1.57558454386794	1.98858046628814	3.25716145711784	4.86361025207565	5.16238831299835	6.80516941394665	1.59920867319198	4.4374475476025	4.41668905808723	0.0135436890418784	1.45902768620591	0.652454494510823	-0.0149575055755531	1.0169438149325	0.012206534231581	1.72390214225071	1.70978516323224	2.71917285713301	0.00942738104164605	-0.0224173786400798	0.0674134791451328	0.899418737231265	-0.138056549904326	1.4432164471038	0.012908047144038	-0.0958782239408062	0.713896769901035	-0.167751638904032	-0.0047113327791212	-0.017056484919505	0.00165097564393694	0.063937589622795	0.00201031724965142	1.13733436661018	0.0175686940235505	-0.0821400671240761	0.801786246431917	0.0162834640078044	-0.157755481930999	0.0613046409603609	0.309346746793945	3.80844785208196	1.25940967211353	0.0119648739893035	0.0281367866174211	0.69862907463189	2.63227893125469	0.0294098692016251
steady_state_1403	Mcam+|Cxcl13+(low)_steady	0.0212704126023883	0.000709910579211344	0.0758438723456138	1.19707501272751	0.286256519275117	0.984656334647939	2.27372152954571	0.938340857562465	0.204847432499061	0.00738551291530166	0.48100782804921	-0.0115196793947449	0.0316032410421779	-0.0301937033661503	0.518615611893081	0.258533212741432	0.069291127200633	0.155479074748695	-0.107611723678903	1.06404621576835	0.027762796782347	3.48428975644663	1.15817124411582	2.4291056891075	0.134072740680301	1.1761552519592	1.205081913076	0.9500845674414	-0.00665454059146588	0.0076741717197793	0.00381626952515016	0.000492535829792817	0.00517164984895177	2.32115667710569	0.683591997586759	0.560219525545789	1.99013362944337	0.825158853104941	0.882324384291228	1.19833202049722	1.53105134962942	3.63411111635137	0.2369921052996	0.0521696084042182	1.15035415916493	1.84290905799594	2.93762702700985	1.58709917165551
steady_state_1404	Bst1+|Ccl21a+_steady	1.84988828821445	1.75584920461242	2.41068873025455	4.8217982952465	5.3048349783429	3.73311010350025	1.46877400498848	3.46356577337498	3.52284418970051	-0.205882472125638	2.78275118914951	0.575347308591705	0.00386012203054239	-0.157904020102754	0.0643081666718515	1.18312281199215	1.27871094850343	2.41144142448077	0.00111725281517801	0.087989363661958	0.055318438514428	0.0923521804545868	0.665624812459267	0.310932686857945	-0.0218862707541733	0.384552387682457	0.0451090901910109	0.040167638130393	0.00171169953479382	0.0702791273527959	0.0141491724925008	0.0278078167803482	-0.000879829207790595	0.473661519259797	0.024641790598153	0.029237965245715	0.999876283506446	0.00257946103597434	0.0405354456087595	0.0247862606886868	-0.0384087779899627	3.57401616971664	0.0769440269678714	0.0305739592025489	-0.298911214392826	2.06263162933491	4.32179409231059	2.33082416444181
steady_state_1405	Bst1+|Ccl21a+_steady	1.3275995502856	1.39393362941617	2.47196563593376	4.19374248702062	4.68031497392805	4.106318272998	1.94693553625299	3.63060953605853	4.62702364865218	-0.00134320420145251	0.309020852112659	0.432092982292769	0.00251328100505826	0.508608900117346	0.745346980698779	1.94967724086403	0.981105188087396	3.24375743172068	0.0447814038760772	-0.0459811540452322	0.581679503401442	1.92303532643562	0.280444005520346	1.2069040987535	0.00137476909217313	0.0756383711455069	0.233526105287779	-0.0540449902771056	-1.2370597157743e-06	-0.0102720817962509	0.000399310594213037	0.0918957662574168	0.00124363740272813	1.14794351705636	0.0450592982595249	0.0525099643290604	0.699763434249434	0.0243477622365458	-0.019097521517133	0.031283401611836	0.395826173112584	2.19427294836338	0.262336357015904	0.0134205659595082	0.126630490955699	1.4652031430958	4.20208541548938	2.04826852729203
steady_state_1406	Ly6c+|Hmox-Ccl5(lo)_steady	-0.0129881973617457	0.0194122482609309	0.114871269670091	0.605505999202214	1.19888807742603	0.609530750652371	3.07434061807404	0.294548287380522	-0.00501654739588187	0.00248983165811307	-0.22963039768181	-0.00894789708290109	-0.0296770946046073	-0.0244721503234528	0.0076558307098635	-0.0191919595819134	0.0188114814709681	0.17478073207234	0.0173532773825303	1.31764507181732	0.0193647081527338	2.33787601600367	0.247415576201922	1.70856849637397	-0.00258257788654777	0.0675071885604815	-0.0295086871330894	-0.00588822637628166	0.00011462061045352	0.0141414060071528	0.00489902173936321	-0.000820265693252169	0.00288347430261854	2.09393128091477	1.91392641345477	2.11520862434765	0.896744146024712	0.652086158465572	1.02041897908297	2.51632335713615	2.17474617441715	4.25002699261557	0.369774112781203	0.0384906004367784	0.202177402912217	0.224428934003799	1.09920479931314	0.185704557336596
steady_state_1407	Ly6c+|Hmox-Ccl5(lo)_steady	0.910635061429323	-0.106802455604252	-0.0401123700992596	2.1771364458898	1.12392974830848	1.24707140299005	2.27478464528862	1.43990195568905	-0.107062611053738	0.0194596108929498	0.783096609481986	0.0047265625091705	0.0250816224878096	-0.10951368232362	0.0359038486571814	0.0535088926273092	0.108756777279473	0.122211217937391	0.00892088415044266	-0.577948317450372	0.0108128039654128	2.46473788890224	0.390971815864459	1.39594739437252	-0.0143214319695703	0.984795786772833	-0.180403474489687	0.0426896264479045	0.00091473865099618	0.00349723204129724	0.128494123422106	0.000178997840249622	0.000630816523725584	2.72263300546048	0.850219637381537	2.05014439093794	1.882739837527	0.824244902063087	1.31930495750936	0.970910497026503	1.88278913616928	4.12273144697011	0.157992965137421	0.146785305696592	0.104511800819373	0.00616625768028799	1.40408448373471	1.25226758114527
steady_state_1409	Ly6c+|Hmox+C1q-_steady	0.0785372724368507	-0.0320281210242126	0.227914570658577	1.04105615021752	1.00126218645434	1.28809524079541	3.12078800736266	0.864041215634874	1.90181347112122	-0.131283314488468	0.767225907115979	0.0654925928726636	0.114789260642135	-0.229735596659874	0.0754862476674442	0.0520397612383371	-0.0114171080621758	0.380445584958989	0.029142728310355	-0.225430325073164	-0.0505650627617117	0.831638169740961	0.18430087123429	1.14435174345719	0.0450827481411568	0.0149352851160186	-0.145519050535636	0.669671804919159	-0.000645138813089069	0.0721760680086089	2.7295825792924e-05	0.0118151399233761	0.00775064689662642	2.41895336470914	-0.00155463865368675	1.12000838376695	2.0558017056079	1.63300687681954	0.844475113077747	0.733715716675884	1.91954612404338	3.58033619551103	0.431287579475652	0.245866777622729	2.51733964348809	1.56124841892167	4.38073516092836	2.82969002056957
steady_state_1410	Ly6c+|Hmox+C1q-_steady	0.00549654999143987	0.0782522034491429	0.116956879553416	1.5300882836583	0.555531389315187	0.583362031953662	2.99181273049364	0.365386114792008	0.187081052545075	-0.0441831782907719	0.408727709220534	0.0533865919682525	-0.0652351896931393	0.128386571809147	-0.00954333708648049	0.127237358552168	0.103273225402792	0.106189044927511	0.145492068659139	0.126200938514921	0.0167954001364801	0.235170369816287	0.142019219287855	1.40761993530736	0.0529878818631021	0.0131507322378555	0.547429914192314	1.04086092817273	0.00461623710648576	0.116099194415717	0.000197134414877703	-0.00388850382654377	0.0190528029715645	2.55667344939517	0.297700281782639	1.32452298581926	1.7483736727579	1.00033995035827	1.8825760596259	1.9314498751011	1.92937673050735	3.73698278907743	0.953800540060125	0.176395843180264	2.13883283605096	2.29619720337996	3.53745882302755	2.97937656906747
steady_state_1411	CD34+_steady	0.00211629341820671	0.247812667695298	0.499637128481955	1.88438519107649	0.406654509227748	0.37579012787613	-0.745312572101056	0.193686039575416	-0.194790114644639	-0.015899425370428	0.483013120901823	0.0212962736479585	0.0232662414428987	0.378757026723089	2.21686336932287	0.369317515963194	0.165241510567097	0.191270168117412	0.0153523117370214	0.0658085453051687	-0.00249661162895989	0.239851225394925	-0.03949880997482	0.236020381471516	-0.00158735091330529	-0.105863333303711	-0.403482415698155	-0.11399665757911	1.23961175596438	3.261070774775	1.9853418107529	1.86170464406524	1.6807091050179	4.04093891617284	-0.166886180819837	-0.733210438873116	0.172553954913523	0.0984218048018095	-0.0117018554239586	0.0763195337640505	0.0225007194130213	0.545227586838854	0.242790122290965	0.0339258231039251	0.35205167830413	0.0205581275597381	3.03544552625757	1.3106972478685
steady_state_1412	Bst1+|Ccl21a+_steady	1.43199424766409	1.18842335732952	1.99883160630105	4.10219721487886	3.73219788975483	3.37095525294742	2.52840697464129	2.01181745644206	4.06963794311448	-0.00300321555183063	1.27597852184242	1.06222881473441	0.0328542602330377	-0.124424487844644	0.0891067542378614	0.733168378694762	0.299405277195651	2.50431546447776	0.0197034006972624	0.212843219789668	0.094913340196887	0.525569000617377	0.409292706753954	1.60423861341846	0.0138553014223046	0.464476203925852	0.210953178081709	0.00461851207438899	0.000589889125613892	0.038117293324376	-0.00409328608823283	-0.0291607688656439	0.336400037132329	1.87360230526399	0.895211846992058	0.878963406731941	1.17704150714205	1.43832277166136	1.28885266759598	1.71038125802732	1.42300489478837	3.92202593972906	0.597466296381897	0.0612237406107243	0.841433092204524	0.520323419825893	3.27595287321741	1.95346322923388
steady_state_1414	Bst1+|Cr2+_steady	1.34458546847722	2.00609782927193	0.886438799456382	5.16475769829474	5.03396977505633	3.75116869169063	1.30698290642167	0.359920310987004	1.86937599851785	2.79888573534767	4.54569085881097	1.94389628344709	0.00124973297022433	-0.349091269642781	0.043940850512782	0.103383193624554	0.925789773651771	2.66798266488212	0.00187330239880829	0.518911664622155	0.0247762397653467	0.766655224216022	1.43912458266628	-0.327933293377426	0.00119134183555493	0.188522430431162	-0.000707340512717353	0.00542035489297121	0.000130902303409014	-0.028242781441004	0.00324439945043854	-0.00102059104595545	0.00685597318678449	0.112837411590308	0.079800578739145	0.9761329095245	1.32930668550316	0.00914197392706701	0.812693751153875	0.739644117673109	1.31737780420467	4.0786636199622	1.3111203567998	0.00689614657020104	0.0382622238669571	0.303000107135952	3.22963540492009	1.68206548812381
steady_state_1415	Bst1+|Ccl21a+_steady	2.11717820347431	1.33048357539601	2.16117928226536	4.63235885965781	5.0937046655064	3.81803963180637	2.35016091071644	4.04718643827963	5.12996912526277	-0.0397555493537682	0.472396352579085	0.706864455257104	0.0204229936492828	1.55541783580467	-0.0622858657981739	1.84875113882628	0.428935696540644	3.09945530773415	0.00467084839760224	0.09055074530877	0.0422313223241743	0.144548477897224	0.330643260895997	1.21981732021875	0.0178437401294392	0.557429659642446	-0.175113721474956	0.107749820792978	0.00129599400124533	0.0214234130961143	-8.8294429513964e-05	0.0145569418836338	0.00136679296720894	1.35137934098308	-0.0327071965626694	0.00458518463176918	1.39361967237958	0.022486241450897	0.0538900163820701	-0.0407741243553739	0.17436456094543	2.80129817022952	0.0137036107350856	0.0874871627115312	-0.0108792460311818	0.021484290784062	1.32867927530407	0.131973595528595
steady_state_1416	Mcam+|Myh11(hi)_steady	0.0276000797079539	0.105202314730511	-0.219796493259481	1.99843055678591	0.970754753708999	0.199455528618895	1.62289154045755	-0.0102350425743636	-0.288779440807372	0.00923813713729097	-0.278210169234927	-0.00118578426024986	0.00297693037528849	0.0608455218649935	-0.166812428765693	0.244921495938469	0.277469111998736	0.138733334689464	0.351846305393937	2.58000531335502	3.6815844119325	3.38157219145483	3.3980957344676	2.34810476192069	1.95238285323109	2.46318315621879	0.313066349573898	-0.0750049391415852	7.35072141614441e-06	-0.00254000398938742	0.000284127943438672	7.35072141614441e-06	0.0122191126995115	0.191492754994359	0.00404304268112958	0.0210874678689766	0.0348102773960255	-0.0017496471484891	-0.10293478539889	0.0884830609800697	0.0843261277121143	0.256532926256893	-0.119954879434046	3.04642726271643e-05	0.106998496979407	1.95657574823647	3.10447534905197	2.93892623950866
steady_state_1417	Bst1+|Ccl21a+_steady	1.29871372356339	1.37235225132752	2.61011671068499	4.44088000937845	4.81644433696044	4.23657061701598	1.63151322967996	3.69774754058736	5.38566872051411	-0.0939926478916105	0.487443172036645	1.35358902947856	0.0873515289076463	1.05224242139617	0.095906852573622	0.345929092186886	0.19575079055525	1.63977909395276	-0.0159097306576267	0.0656092150126481	0.193902606302911	1.52932592927054	0.800196844050881	0.745385600305381	-0.0190826424062892	0.0892266313609105	0.0515424175462114	-0.239670427917854	0.000328884632438081	-0.0193298209732611	-0.00073563321500784	0.0371688345709519	0.0301880711545942	1.31028007352328	0.0841510229271842	0.148525535526544	1.14021908468073	0.12005928485334	0.116475231581391	0.168639432061899	1.10856569218326	2.4718701866155	0.657687376316441	0.0398475853810534	0.302021822244345	0.910448189212034	3.99321337846847	2.44581785000226
steady_state_1419	Bst1+|Ccl21a+_steady	1.76503703959424	1.62393565361657	1.73860590112425	4.61556475060155	4.23799740066303	4.96283666605355	2.22623538884837	2.70566760917081	1.51431077636777	-0.0880138725405644	0.658208766064246	0.345886144427271	0.0160601945921447	1.41705131641891	2.19079782169981	1.836620460533	1.77716183963469	2.61174501549481	-0.047493029359197	0.209551964229195	0.0459470375434683	1.67161998833407	1.14367848956376	0.754130277845275	0.0847418327798624	0.515623245529553	0.463252046043136	0.037240835051244	0.0291729126104619	-0.0608943748190891	0.00320276550960206	-0.0297561836159882	0.00334597159878407	1.85639294440913	0.115034706837678	-0.0589871739078663	-0.101470832663068	0.0403379209374129	-0.0658274982940938	0.0442289269465101	0.177861327190328	2.42327643498826	0.202220736825469	0.0286256356213381	-0.0334664699351347	1.26529328747539	2.1672319047483	1.46052894583122
steady_state_1420	Mcam+|Myh11(hi)_steady	-0.00462304560586748	-0.0420876631143884	0.093732271258464	1.84728927847001	1.5703358132651	0.880189623262517	0.495333863599432	-0.0830297679751879	0.645203393754149	-0.00122553826348727	-0.312611214263735	-0.0114524284888234	0.00729965001869411	-0.286674644846339	0.000257434651221162	0.178442558823348	-0.0824534809962905	0.000261201376790914	1.30996780444706	1.88074457218841	-0.287939315745746	5.37550629038743	3.94375201050737	4.20529055538112	0.760945442386507	1.45654922539281	1.08776901135504	0.120552802422747	4.82369466104533e-06	0.0191883921228552	-0.00140906527370048	4.82369466104533e-06	-0.199456242535954	0.177285404731129	0.0207457492020606	-0.220304269981715	0.0221106179004133	0.0158383493454062	-0.131087783444519	0.0589144246383563	-0.00995368596315935	-0.103153697735127	-0.0327052970364623	0.0139032276674176	0.0988346688136112	0.122877401598116	1.04404571198512	0.391758126518236
steady_state_1421	Bst1+|Ccl21a+_steady	0.202478133908904	1.23721785323469	2.7531792775703	4.18097639816702	4.85282374449674	3.98808786148905	2.01384764131605	3.68059518417086	4.84367526183529	-0.0617791042635966	0.598363307071682	1.34381147547504	0.0171397875358012	1.22397429363055	0.201139599654536	1.81401802200255	0.54679146299946	4.07531554461187	-0.00183755730460111	0.114048363803317	-0.16751784843891	-0.182630656675534	0.320660396356401	1.24423110373932	-0.00150074929080468	0.737848371216678	-0.141421613386694	0.583882889351087	0.000559246848944006	0.0232995518800872	-0.000226808580489436	0.180515450209046	0.0113755316508424	1.51836628291009	-0.000104167998085337	0.00905765173262381	1.60489398830879	-0.00227551317780892	0.590477995170679	0.0837116464295232	-0.019062220484215	3.03295380348649	0.21845444072686	0.0398052083274988	-0.0745982694483992	2.11465354799726	2.12158776958636	1.28449792204268
steady_state_1422	Bst1+|Ccl21a+_steady	2.11968726686592	2.57465638789143	1.21257650533491	5.29044711688809	5.06665109108216	3.73656021769034	1.59751783991696	0.491533444627541	3.10382705316989	-0.0530638230767831	4.2651340773799	2.04398250681898	0.0647125753046806	1.15825731704191	0.0302915456707625	1.19839702669059	0.84878243033917	3.34217767170871	0.000452574983034925	-0.00728879589926525	-0.0442519315894977	0.831089463156355	1.51216102428943	-0.251748100381768	0.0253872774550439	0.696301722323077	-0.0587624294318554	0.0483837029170779	0.000287328058119081	0.0287206648109605	6.88981256034954e-05	0.00175826263510279	0.00407644001460616	0.49371710592669	0.0815165507592657	0.0292516940445565	1.09117325981985	0.0429637820773329	0.05328446238364	-0.0103310034867329	0.0431187289971753	3.3044358725321	0.328776647615349	-0.0536737560970724	0.222589714927989	0.338991959742578	2.41297612244755	0.0832427249722653
steady_state_1424	Ly6c+|Hmox-Ccl5(lo)_steady	-0.0648041034077071	-0.0292350210190935	-0.193388700167946	1.94340372386278	0.691987599282811	0.653668298651152	3.56668103545091	1.28474119072808	-0.722734951937021	0.000247756188306622	-0.0848631414042905	0.0109904169152536	0.0662074722945351	0.067207809950705	0.0380739120610317	0.129310681423009	0.0979249382300335	0.214057864846942	0.0577949008962826	0.0936514857765388	-0.00113213241542798	2.83002879787827	1.42086487494143	0.384056785687152	0.00298056926035074	0.935289931462847	0.708265516842975	-0.11900488486417	0.00032174293677179	0.0188539504217105	-0.000851930394453199	-0.00170321391700619	0.00397403895047559	3.99919911491124	1.87438158560138	1.6763601381318	1.62309195785633	1.36414325878591	1.49699517387402	0.613048430810677	2.20468619142518	4.25541954333799	0.0520839546675827	0.14919110735639	1.1487579439977	0.222752566013285	2.6203813019169	0.390264360722043
steady_state_1426	Bst1+|Cr2+_steady	1.1905487182752	2.3725970160194	0.270081066887314	5.06198772204605	4.92522956307645	5.0702314648665	0.748508332282716	1.58465845887276	0.444844045117798	3.09930824447524	4.53662564183859	1.01225531260259	0.00247102579791716	0.480565581878427	0.00114800332800991	2.5174940510407	2.0339561523726	4.24891667862296	0.000940002644226278	0.101679956299279	0.151315625752402	1.58993721289748	2.00417217652469	0.0454183042288429	0.000573078634222753	1.07660213562181	0.0533167656079388	0.00723754579040252	0.0156927371932718	-0.00245268202389163	0.000979634581531301	0.00133946273368021	0.02710890482983	0.192439168968859	-0.0441803442200111	0.0285609580069668	0.850186263250523	0.114482419138699	0.0878680972859522	0.0400089894790429	0.0107443258326221	4.23358271896784	-0.117602873632917	0.109081510989176	-0.299408594481591	1.1597397525735	3.28209466891462	0.845289490474233
steady_state_1427	Bst1+|Ccl21a+_steady	1.85127953805603	0.619817227077545	1.83174749501511	4.61689195871087	4.79208403290034	2.99615965838349	1.8915104345471	3.72125849576353	4.26426863850648	4.62242304603714e-05	-0.302848897967765	0.731769872848332	0.0361299146582251	0.940473027198978	1.17371167426435	0.0685685653339594	0.716699329560481	2.33765277539229	0.00104431574433189	-0.0979600294633077	0.0654394048575477	2.98475792343433	1.19206473408686	1.01617785473294	0.0507215325334278	-0.117121601695025	0.711926804293307	0.481252375490664	0.000627577464782842	-0.0536049018438796	-0.00327704861994979	0.0253740412080303	-0.000119302633319188	1.36827700536678	-0.0469887525837327	1.29343295084366	1.15842004946532	0.0810820013905856	0.725153699084809	-0.114431716113683	0.226715526033426	2.88851810910464	2.30130619185504	0.809173364072541	0.0944616408746204	0.0904880942949346	2.02302730737754	-0.414341665218315
steady_state_1428	Bst1+|Tnfsf13b+_steady	0.575300894007132	2.14656887840627	1.82297012626759	4.75894376923628	3.98482479844435	4.5644116442847	3.08168913901022	2.5089394098113	3.60487417986501	-0.00283107667971912	3.57903578914027	-0.0545656337091428	-0.0911921730226021	1.70840314053008	1.96241356778581	2.44329773954703	1.2320938271131	3.56707769684475	-0.0238451060460763	0.0750964034955472	0.333238572201123	2.68464400258705	0.476964276941394	1.52233057459807	0.109405928281028	0.716909617329471	0.300000270295889	0.823775502925091	0.0021998326633491	-0.0517464948607158	0.00361374009304323	0.0899840505164559	0.000561733042024585	2.50768116741811	0.0407104338221758	-0.0258975501776161	0.626772416045192	0.0646086177424876	0.364353887262701	0.0286294231741372	0.914969536776933	3.60055896510363	0.241852739305311	0.0247220407591892	0.114947994902101	0.286024939668127	1.58285350940079	0.681952056212337
steady_state_1432	Bst1+|Ccl21a+_steady	2.06108815833215	2.23024173376973	2.55376053041731	5.13245499972922	5.26958433556825	6.35276088166495	1.8607083493665	3.53930472114772	4.17678447559534	-0.026966832189155	0.0371043526103321	1.72275039560565	0.0225091082620945	1.15220096451388	0.0498928374287534	1.74821368552954	1.71743999967479	3.44361332888369	0.00879248321018083	0.864018813543603	0.0387814609290419	1.58193716790233	1.13963515251963	1.11093949848029	0.0892503613522375	-0.0838297264415259	0.520726425933822	-0.130743792984657	0.00486680074326922	0.0478108787024333	-0.00428917147010679	-0.0555534682160483	-0.000245126726877039	1.28593343238488	-0.0188292353150879	0.256898246954142	1.53097034905925	0.0501716660765291	0.0236693372289247	0.0429089548164096	1.01118460490521	2.3879459286651	-0.33600991361789	-0.0089950608738142	0.108904953362853	0.714674035433275	1.54655586156903	-0.219524805759252
steady_state_1433	CD34+_steady	0.168285862513899	-0.00125278140527149	0.161461349129366	0.471106230193253	1.76483331777192	0.518157224044024	2.26762200365325	1.29881884030069	-0.138128361974749	-0.00253935893362425	1.08722340747419	-0.00643553632985657	-0.106580130687763	0.547137131960262	2.87069775740175	0.367490908698957	0.315271839961596	1.79014957000291	0.123933638246018	1.84051324472347	-0.0100448605584698	1.12755824682868	1.15962611606565	1.11732786146924	0.286722972508461	0.29801592110379	0.313235601336934	0.203916293580218	0.102209224247686	1.71146165724723	1.42148873727195	0.202791385899527	0.198457522336939	2.08801578577089	1.01758639959454	0.792198234736434	2.61584697304889	0.425521501607691	1.25394319332238	1.92864641816153	2.5471276756731	3.38872332810322	0.352363563329049	0.0701374920425712	0.0455802550554773	1.55534520235863	2.45358878769216	0.0992987169328305
steady_state_1435	Ly6c+|Hmox-Ccl5(lo)_steady	-0.0108485370867715	-0.0171864600942802	-0.135352778816352	0.960909923679341	0.721155512630241	0.485511623280713	3.52436472497444	0.104513828370235	0.463908128014769	0.000465974795123022	0.187288613592691	-0.00224888960764063	0.0229041640762973	0.0570111230680579	0.0329081283659115	0.101229955909578	0.0535733689062196	0.193896564596137	0.0322664713701222	0.0130065625461505	-0.0156855002665874	1.03478698268618	0.0478609318851017	0.651330632026932	0.00574100765382112	0.127912339096108	-0.234558078349578	-0.0828095399386604	-1.709379301579e-05	0.0323304684228947	0.000196720373000674	-0.000156172078704363	0.0148209673548799	3.47746554904676	1.1376578288933	2.479553966063	1.36719769160679	2.16606702899348	0.751523199772739	1.61533696212483	2.36018453337516	4.2713326810157	1.44478274795626	0.145011928938032	0.324936870222766	0.115637506236535	2.26497247351532	0.334025521152204
steady_state_1436	Ly6c+|Hmox-Ccl5(lo)_steady	0.0152821204666556	0.0127453125394484	0.048346904114878	-0.753590488936409	-0.167742995561299	1.03819195525944	2.94360258753504	0.133904633327101	-0.161035366487203	-0.00991714060251678	-0.0207735836125079	-0.000485471529162098	0.0114549788749854	0.226289752571236	-0.00346835670700855	0.0201104654876172	-0.192356126681859	0.0444196653065246	0.0141996322021944	0.808074703807295	-0.00889721430355265	1.02683082720459	0.106620893569924	1.40583664688684	0.000376167887458471	0.0275454259160705	-0.0284867067458306	-0.00392725444104119	0.000436637528706837	-0.0167653790889237	0.0112699686677545	0.000821872050980856	0.00354503454410568	3.86622671223666	2.58725166748441	0.723442760728077	1.66355666829318	2.03311879015489	1.63271492077185	2.87533891759853	2.30999410365988	3.90013907299699	0.323315343675656	0.0940156879159588	0.16672851443214	0.0796843361687746	1.08318454218387	1.07550525295246
steady_state_1437	Bst1+|Ccl21a+_steady	1.39606365588269	1.73019225314288	2.46873875184373	4.73382984275489	4.65957179757503	4.35967539788087	2.74399320614378	2.55497641395194	3.97115071676972	-0.0403861173954805	2.27222791388916	1.06325538388281	0.105844864776628	1.64486436925439	2.31934890719078	2.30866612953191	2.27267966176623	3.49141504310568	-0.0104910977970304	-0.0645423870197666	0.0479373424357197	1.62217586078917	0.323745923135623	1.67154661563297	0.0220602731638493	0.179378789353449	0.775241392432846	-0.348902695851605	0.000427727189032368	0.109782375301493	0.000274869688369552	0.0082235244618698	-0.0098302140730493	1.28586811666354	0.0643926748004209	-0.00390932790411387	0.851350328254154	0.0900774853296296	0.0444096349373597	0.0334024877519438	1.12405165400388	3.42168208159196	-0.158807377357673	0.153943451311652	2.58391562241518	2.35651179537244	3.89157854290409	2.86371063952297
steady_state_1439	Mcam+|Myh11(hi)_steady	0.03246345803516	1.16078265177013	0.0192899123757162	2.02467686836804	1.33900180225635	0.663566965796345	0.420265026076277	0.151486620506602	0.727000041865921	-0.00265781351260395	0.31808887857675	0.000362896441267502	0.0182439272522103	0.0113446138337691	0.00058318599274569	0.725607988980376	0.210576359684986	0.894911811882147	0.506171029316091	2.41027685705806	3.67890022367721	3.30897126698087	2.5574010134726	1.20256442162818	1.9444317274107	2.06829481585376	1.38624720241151	0.426283424066301	-1.23671423510935e-05	0.0628076478956142	-0.0016397586019054	-1.23671423510935e-05	0.0283080228580201	0.0751726051315255	0.00842176285370803	-0.0188980196226523	-0.382804812803507	0.0597555194074806	-0.0622928451566638	-0.106759219307624	0.242656319612223	0.91557157136166	0.180615257414709	0.00275481137045248	0.186410418900533	1.36776024909279	2.00174668976508	2.05832683823413
steady_state_1440	Bst1+|Ch25h+_steady	0.0799177453810722	1.40152183793913	1.16286282275851	1.11195201651484	1.17833615433071	6.14838182862958	2.36846767385864	2.01825310703427	-0.0989927264111849	0.00896378764462918	-0.143790289976596	-0.257263629671232	0.0987965943528769	-0.270061861553158	0.811975025957005	0.0596236524423786	-0.111131939977452	1.91733303735722	0.0254555687350299	0.168872444738913	0.0321601579425845	1.0858010059516	0.180962103774317	0.839661778608612	0.0256514743332924	-0.0442699670374222	-0.0403675449800996	-0.189587819425836	0.000468054224875069	-0.00732504520368376	4.66157850762585e-06	0.00230824563793577	0.697614051606331	3.49681982819888	-0.091175960397674	0.549280972543929	2.28276921531242	0.0582239085234737	0.561932024157819	1.88443947812692	0.750715878137593	3.24453775987469	1.86467421559332	0.123192846213357	0.34073274832501	0.575544871583535	4.68868117787253	1.53974963065332
steady_state_1441	Mcam+|Myh11(hi)_steady	0.0384906608867938	-0.123708455922552	0.12927427105484	1.52177051642057	0.390729439661779	0.830174959855778	1.50346840512529	1.45546564416889	-0.27270355136485	-0.000331889627425991	-0.262827844323369	0.0201412348545907	0.00027188108582743	0.0446486748273315	0.0129643389213817	0.117729814182134	-0.0830516195241598	0.0962205015317608	0.192946496022847	1.63682102909526	1.32282169823026	4.22986464577275	2.81725134029761	2.29076478224652	1.05795316352833	1.36035658621313	0.687727086905816	0.433892285600652	5.31706835571442e-05	0.0235700633222648	0.0123501742807444	-4.84595416218709e-06	0.0505152705119288	2.4793075654384	0.882302462395825	1.36198357434338	0.955396948345767	0.918342560438219	0.888629865753524	1.37962175719723	0.664209173294482	3.84939487876445	1.93243360977768	0.0459601312018256	0.37150882415488	1.3830892638495	2.30223789875287	1.40640021900388
steady_state_1443	Bst1+|Cr2+_steady	2.05143750699898	2.31778998554545	1.06765488465842	5.17606368788473	5.48147391601706	5.16241087150757	2.12789571430926	2.51070869196693	2.37015255519576	0.771309645066407	3.8530434221218	1.37644925770239	-0.00489899904760866	-0.0256300219418902	-0.0476058515731828	1.42653012115631	2.35809020214342	3.5095456718823	-0.0132382999952869	0.0266956122530373	-0.0152794211833871	-0.00208091455813114	0.117435428083271	-0.0219774317692653	0.0142674177760954	-0.048080866182518	-0.000491206205674404	0.0684386936201664	-0.000303962406080341	0.105096270841522	0.00208047895619179	0.0073455754674998	-0.000795558570594742	0.368832094339325	0.0428541651428548	-0.00978504735535581	0.300206288911124	0.0204736905238857	0.0703778904475788	0.0259362356959214	0.653207556077849	2.16206716664405	0.0369499602703883	-0.00395657070201561	-0.0579466744421644	0.0681609876449017	2.26474927002158	0.0204823853568644
steady_state_1444	Mcam+|Myh11(hi)_steady	0.0562906624018401	0.787446580951332	0.0299070501325868	2.05266372043354	1.11405941301611	0.572462395842907	0.608394997118013	0.0529744572837903	1.23504678936989	-0.00107496340431324	0.850758698187226	0.00186825105217958	-2.76519184042056e-05	0.0369772225847638	-0.00572742185816382	1.34668145335935	0.941969964430899	0.586753117675014	-0.424936081058701	2.06923201258326	0.954530694341352	4.80299296144979	2.64446853001492	3.13836903669493	1.33804034453513	1.67409435895453	2.37762245186711	1.54191580169868	-0.000422206077949317	0.0372078872488375	-0.00248547061938169	5.10063315749732e-07	0.0296416186713087	0.0711972340203972	0.0331540424683029	-0.0643282098050278	1.04625395832093	-0.00447849579388009	-0.218100842821357	0.0434230586695164	0.080441930304998	1.28649621848803	0.0654729968427268	0.0143859714004899	0.0740952641290716	0.52205042953796	1.39784816353735	-0.0564243302609432
steady_state_1445	Ly6c+|Hmox-Ccl5(lo)_steady	-0.0665484203513365	0.565806088566299	0.577305658733619	1.89821986100893	0.623419928280771	0.544587618640457	3.50463049888659	0.151870109720798	0.664987746507835	-0.0102128692919599	0.761837432681075	0.00870696463573455	-0.0305108193328623	0.705364219294269	0.029356051955549	0.176021499967544	0.0236204085468241	-0.0101569329213091	0.0309041295951856	0.646359951111402	-0.0226937585148648	1.24593187878168	0.682633234218905	0.782650253808102	0.00675054637502599	-0.114995540094009	-0.02328426356981	-0.241546381096605	-0.00537372005278077	0.00881160477246234	0.0159166519695623	0.000143500776567635	0.00938635122873728	4.44989693745187	0.851332236814449	1.91241673188178	1.5084972033867	1.16172602294966	1.94976759335391	2.31486301025197	2.71101263118324	4.38908131239514	2.01437806520048	0.733604493209579	0.695545557293908	0.444449521816827	2.31755806609541	1.49552129815239
steady_state_1446	Ly6c+|Hmox-Ccl5(lo)_steady	-0.0110084827735598	-0.0120099230077336	0.0796067787126637	1.54022918707618	0.619378143327382	0.193023132353989	3.51038271372904	0.429977897009581	0.440936939448744	0.0642405844663941	0.40716615174963	0.0017414464647064	0.0494389313920632	0.0878962487056933	0.044912069189559	0.115812479981029	0.0693527747871899	0.106965044381764	0.0127536151489873	0.0252790297442161	0.000173986736151697	0.614215673564523	0.033647085333268	1.43158567979828	0.0274792629782673	0.191501409175388	0.00919042075586398	0.619549830706569	-0.000539929297636226	0.000456295052486049	1.80938204244287e-05	-0.000623402900922668	0.000868780912741851	3.27395222840189	0.657336604820983	2.22581212468779	1.84309973716286	2.16573231042441	2.5226929491827	2.88282604524899	2.61025862829326	4.59017548967213	0.218307452216296	0.0401869717931548	0.236100314010048	0.253071166388789	1.13636677443608	0.654906857262942
steady_state_1447	Bst1+|Tnfsf13b+_steady	0.099675219146231	0.322822838269492	1.75005964080238	1.91724724747341	0.979473626638552	2.76698227589765	2.10969475026845	2.51337207064673	1.95336330813649	-0.0185420223539657	2.05076713765815	0.0588602417457158	0.0574659342254993	0.175394581588471	2.0344509993953	1.45743930188883	1.70671565432707	3.70099286444933	0.0292560338511415	1.22119553074541	0.226552969846827	2.39607892336895	0.560312580177096	0.251422351401707	0.0637215276957576	1.38812201069219	1.44345743459146	0.239081544616388	-0.0987959601313165	0.152139515291399	0.0870449898624453	0.0954819414011338	-0.0104234213369973	1.49980407930691	-0.0822206211709037	-0.650490098426958	1.71696218093805	-0.105846954330453	-0.147882857221933	1.17422713443693	0.701383019390143	2.32118841685761	0.266378530243174	0.0176875814029306	-0.0716726085242195	1.99382448086372	1.12391756500975	0.141810722855282
steady_state_1451	Ly6c+|Hmox-Ccl5(lo)_steady	0.0187301669541541	0.0302006103104587	0.00735501734062763	2.11776638179875	1.05752828605146	0.891537322563589	2.48771662801332	0.134843826916253	0.811330972293651	0.00724549287714628	-0.0550247166917214	-0.0405240017669245	-0.00535819420700045	0.212561397024106	-0.004409757719943	-0.0407655084467671	-0.0416638762313845	0.193668554164033	-0.0624195343614365	0.656903539439296	-0.0362683871398675	1.04082532177914	1.00675882123639	1.11668530872628	-0.00889749332608644	-0.10078316809723	-0.102211999159812	-0.0201811435265497	1.14547045222799e-05	0.051266723504523	0.00367989466936654	0.00171735783263826	0.0239580939022964	3.59732991612914	1.27596111349592	2.32214299910979	2.02193825749792	1.72237084437932	1.06688278297653	2.65169979134111	2.31704095546053	4.33548689087169	1.05918273265576	0.152285665527446	1.14685387134489	0.313549687654464	2.20019827346667	1.67033213380285
steady_state_1452	Bst1+|Cr2+_steady	1.85795228863112	1.78092283738937	-0.228036674781841	5.06883229824172	5.45036919419881	4.42332361826648	2.01484612427303	3.23644125134238	5.68550536846082	-0.0711743372912106	3.72077085506313	1.20913934780561	-0.0135039576586982	0.637431998302292	0.0460881423144829	0.66142865871453	0.505017388988335	1.48151773368055	-0.000851741703408512	-0.0204070382502095	0.00477183235899625	1.04783668151368	0.912421309802791	-0.136962503112982	0.0179452776487751	0.108232595943992	-0.18583704001663	0.0309263725474919	-0.00597063929716996	0.0503559563039358	0.00234936801164413	-0.00128856185429827	2.61262720560128e-05	0.529637722446703	-0.0469988219803571	-0.0334113106759491	1.08021169052197	-0.00484986336039556	0.042678866679018	-0.0204751042273826	0.15451810873788	2.30597833195237	0.0520550621662771	0.020803723895986	0.0216383490849548	-0.00618590281692037	1.79238696877048	-0.0208700212154471
steady_state_1453	Ly6c+|Hmox+C1q-_steady	0.00953169677293613	0.112703060072324	0.17714325653586	3.09133902377615	-0.0122538271693274	0.417722274738725	3.04325754690706	0.536091814874868	-0.0707542234498732	-0.0954034720254077	1.63842026922092	-0.00769168005823481	-0.0109545878046355	0.98671644182815	0.00876789753282385	0.107810231380205	0.0331873207406201	0.118962138321125	0.0133337714495533	-0.0612672892030183	0.00378075845616126	1.72139381319377	-0.071901410493325	2.83475181330881	0.00725785011903301	0.357803421958493	-0.138139757124477	0.306314469764045	0.000202813222584375	0.00814435924443075	-1.66333063407073e-07	-0.0246152112338057	0.00340820304168036	4.96580071051197	0.797194510063757	2.03031729858697	1.31389476395459	1.92165128600529	1.33273917144763	1.6665339976985	2.35788160766802	3.77379800730754	0.707844672068044	0.121857385579147	2.32487271501551	-0.670505308211648	3.16478598560979	2.88730492965787
steady_state_1455	Bst1+|Cr2+_steady	1.67788999889298	1.80580599553607	0.369267192125849	5.02316256618878	5.23656906198354	4.07063604070166	1.76212499007718	1.73018295541434	1.54580932524356	1.18180913478861	5.06352498030382	1.56122512975394	-0.00363519004399013	-0.0238239034695038	0.0171025399662862	1.30763758041224	0.773341358070591	3.21053631218017	0.00241755659557173	0.010270528960482	0.0177361545704788	1.31905673800959	1.03041257470958	0.787476496773499	0.00301026322358559	0.313732894189696	0.00723458246856538	0.00718597109105786	3.01582974265182e-06	0.0432249480050597	0.000183775310070986	-0.00732676248098235	0.00385458159005192	0.168669235971844	0.0251732747376578	0.0233649961664921	0.7200344617559	-0.0681908097135265	0.00244578478637504	0.0326873617408375	-0.00861474186554104	3.1663652445239	0.0582945618670428	-0.00225862750822577	1.03333110229242	0.409257189807431	3.32999434270287	1.97083694992178
steady_state_1458	Bst1+|Cr2+_steady	2.07518142211439	2.1337701768783	0.683717294444682	4.88077878377399	4.74484847474745	3.26432751700061	1.7667884458234	0.449853833463381	1.85631159621997	1.78411083879609	4.20137038033859	1.64117389984739	-0.00597767462787128	0.82528074591963	0.0666919411302792	0.504286576182311	0.293370081826315	2.05674197271882	0.00881271766406258	-0.105566348600617	0.00829405525486031	2.52620839877845	0.413534108641757	0.443236811690918	0.0246365029984135	0.520540515643509	-0.0143362301223697	0.075293522829654	-5.96865201418251e-05	-0.0621437927497811	0.000462894160604194	-0.0281400318785445	0.00915696420374119	3.05913401012451	0.0101556809908308	0.666577444432931	0.369892353347146	-0.24553829084408	0.912761227911726	0.595916700059912	0.443925860830998	3.82703718216303	2.33635837141911	0.0437312583212789	0.773798285201467	1.03683336814196	2.52321640074	1.43148044554285
steady_state_1459	Ly6c+|Hmox-Ccl5(hi)_steady	-0.0505720642038321	-0.00800193715739064	0.0553527655910613	0.49219253899838	0.964004910098461	0.730741037113542	3.33411234408734	0.201530063074642	0.162315116647864	-1.80444114331344e-05	0.258791176532202	0.00430139144413256	0.0280692299175297	0.0247897526282867	0.0263640611260271	0.0776321685128211	0.0124553623496531	0.256256465177955	0.0168121197598857	-0.298642264339261	-0.0048882895627841	0.754106769954483	0.298805186085342	0.491263746200196	0.00294747994576798	0.910021099557041	-0.00294276297638005	-0.0605266449457603	-0.00420900910353002	0.0159701321381638	0.00158401101856654	5.89072227336616e-05	0.0132708917396198	3.13493672835043	1.15966530923306	2.17303381069679	1.83426081025876	1.50994767523293	1.72230395292819	2.32097722541881	2.44676467401549	4.49692568274276	0.325338314643533	0.149235288359389	0.351279728633849	1.86210373823343	1.20074101996453	0.28211381041826
steady_state_1460	Bst1+|Ch25h+_steady	2.18083249642165	2.587105934618	1.40628082782344	4.82772450501465	4.71154020944791	4.2890621232404	0.669704533968882	0.656865959059315	0.992389516181306	-0.0326097314507138	4.23483457250445	1.97552996828042	0.5827797986862	0.702764200473537	0.0134534811349475	0.0685735356157987	0.117388120484563	2.14097548002481	0.047844481346998	0.0259769669513345	0.0544344273875487	2.87352296627592	0.847327847380442	1.18659152018232	0.00272738720033836	-0.154707559417799	0.886331265127002	-0.119859524682314	2.0787675513874e-06	0.119340426152982	0.00358685734102152	0.00018196211431961	0.00236061624151524	0.759729046921936	0.342520810332677	0.00711965233707498	1.31591253916881	-0.00399670344143411	0.113790038977391	0.323713650078129	0.138958690347308	2.58582381419872	0.361224885540447	0.0409610090369581	0.612064770035342	0.488791774408446	3.68105355142335	2.14714451864459
steady_state_1462	CD34+_steady	0.085387305079243	0.221215372675227	0.971760199482988	-0.071471136209734	1.78981462407757	0.508690775380276	1.72492666992857	0.233808898334489	0.317797586949984	0.00383191860156313	0.949112642654003	0.0433924834982494	0.083158194109932	0.144113483646637	1.30452076382632	0.313515340240426	0.146666586384097	0.287748196205955	0.07505472438518	0.117821269596677	0.0360477177680316	0.167773638413413	0.0215784309471183	0.0973467375825189	0.0180300448330319	-0.143063531529191	-0.00304155332342934	0.068178623682338	0.741372103463729	1.89890414219012	0.833138611586815	2.11284196898862	1.45172380777223	2.52989901592977	-0.681497866686043	0.634036639177424	1.98728341500822	0.0280614617301583	0.0540226386215503	0.155023208568281	-0.0698168374718768	0.313976760341423	0.749876089013361	0.0103597124873113	0.675743503105896	1.67475108070247	3.17561575995359	2.31291767815664
steady_state_1463	Bst1+|Cr2+_steady	2.13248146472505	1.67636135469003	2.01144366637579	4.97858321962546	5.42502807210561	3.90640287481199	1.50078721817233	3.03806427217532	4.15369561656051	0.946399874591251	3.08395133889183	1.36868247471397	0.0101204216246377	-0.0828347804600628	0.0614721297955726	2.10747142166406	1.81654044852011	3.64630561158839	0.00297202599672674	0.0430204488874731	-0.00849502097950475	0.984251147126475	0.788718445768789	0.177427099068395	0.0018271701103043	1.26322259926958	-0.0430093340331948	0.410994997422318	-0.00568600789636265	0.0557822008115107	0.00148197875547394	0.00333250342369744	0.000580107389855764	0.661835249677458	-0.0083684543071747	0.019113307498469	1.42119275144268	0.0165635062845242	0.0234296707681862	0.0410086835498749	-0.00517285805799504	3.58427268611849	0.186013875702565	0.0550526026859482	-0.0339891597142344	0.0727546884374354	1.73862237476721	0.131092066894255
steady_state_1464	Bst1+|Ccl21a+_steady	0.669056774810843	1.15780141546412	2.34935772168858	4.00155780295212	4.21691031481882	4.42252511605344	2.08969825617541	2.9704268032692	4.18151555500136	-0.071641194189468	1.24880155410328	-0.0462539649853515	0.0160419527126504	1.50755876919445	1.64535748459324	2.37939388570327	2.27842746990662	3.66436318747045	0.0102627800423059	-0.0667969412807383	-0.00907372445851709	1.51522849813121	0.0635707740358421	-0.411316478451121	0.0251152234561894	0.975733930509226	0.290175367828324	-0.0302220072690517	0.000611939182781032	0.128958906855637	0.00884127127138025	-0.0234679686974644	0.0178267963947401	1.89546597475139	0.0826211522825706	0.1119203815737	0.829805552316903	0.0515104242674218	-0.0206528535610576	0.049444652091053	1.02685433843544	1.07355250971154	0.17477798470002	0.0569329150503723	1.06148973605887	1.21755411896146	3.08322306772167	1.01644213666377
steady_state_1465	Bst1+|Tnfsf13b+_steady	-0.0250965403083134	0.261527224695968	1.63538741552818	2.22877192016814	0.704478200630008	1.41871927614694	0.975171620850898	0.491905370145014	-0.0563060767344342	0.0648573919304668	0.744152053825147	-0.012266451332551	0.0413792284017012	0.963852506863219	2.05602615895717	0.603975151502908	0.540456842289677	1.52583247346169	-0.0445700949100316	0.631720563254011	0.0177301041830131	2.65318365891954	0.909622037522691	1.46127764909943	0.0564445663124969	1.10365642732956	-0.0053203208186476	-0.0968398490642077	0.13291164499869	0.188617296832794	1.86851177107974	0.827210842729292	0.0870848318228588	2.04866623923043	0.205184705915006	0.118543158003915	0.717542291625234	-0.0349410228779675	0.00784510548189426	0.0894251331299446	0.0990554986917727	1.50226480250442	1.4224814254326	-0.0827840793209553	0.0146287535170486	1.21356913291707	0.56853860244577	1.13279032328941
steady_state_1468	Ly6c+|Hmox+C1q-_steady	-0.0251680198063629	-0.0291559336142646	-0.0355967760821847	2.15045821391457	0.689411513643891	0.555756762446953	2.74390152377898	0.788278755131315	0.468360195686196	-0.011741353776903	0.251143685587151	0.013550782909052	0.0376712153303586	-0.111673581291261	0.0182141427576042	0.277532410700946	0.157750516651418	0.894496338865336	-0.0224675264005561	-0.0236677786331918	-0.00297742235449625	0.837683690133555	0.0564297877052016	0.33875813807953	0.0181093105620968	0.540802216470006	-0.0366496512842611	-0.0383872817224416	0.016437303168297	-0.0130132284634223	-2.03363743107455e-05	-7.6923270804637e-05	0.00238351195320472	3.35002071873422	1.39234633903294	1.81418361414122	2.08311754260476	1.89847566141024	1.61107754718276	1.78696423091937	1.81266395565546	4.25336553529213	2.39326168573915	0.135486413183737	1.80036519700044	2.30280129380016	3.98061039166821	2.80598080300782
steady_state_1469	Bst1+|Ccl21a+_steady	2.05506771368248	1.18147846496496	2.70758436664964	4.716847675492	5.77661927542551	4.35444940051564	1.85792808305506	2.76481258833697	4.56476786547055	-0.0709558515632077	2.96658696134513	-0.503283148335325	0.0143361653345087	1.05028083269311	0.0964112356274983	0.259516854460728	0.302031550754732	0.843387675400901	-0.0461093142475624	1.42291097663016	-0.0152297237271492	2.39743637244153	1.51755274698252	0.495434605316447	0.0198690572269626	-0.159404227677931	0.751299984352725	-0.155665118376347	0.00667531771379368	0.0340561506099302	-0.0113713319650973	-0.055353381549743	-0.000175247855982669	0.536026534280135	0.0139835775643282	0.0271454174976717	1.49686492923233	-0.00195303437092452	-0.120521425108284	-0.0100514710259789	0.176846169372363	2.74815912661459	0.808692953786909	0.0461148110247424	-0.156994299989078	-0.0891194814205867	1.60003484869086	-0.476895588683195
steady_state_1470	Mcam+|Cxcl13+(low)_steady	0.00229013392019035	0.0832845245216105	0.00285855899149029	1.49815620889651	0.925909691586922	0.260941235738333	0.458711443825868	2.39707591686426	1.05276902076503	-0.00057173476843819	3.58483760244163	-0.00166987373824083	0.0743805194280799	-0.307813356719846	0.00247788850394596	0.392315484373015	0.229123017229899	0.426047908455977	1.01538182589453	1.35511220734286	1.94359364753772	3.13936810983796	2.94031208483332	2.54704293109517	0.165216190633107	0.219244263344887	2.31113669519332	0.280306941778371	0.00270218162510843	0.0203246399952614	-2.58328827267136e-05	0.00108242185357264	0.0163461407286625	0.620264508970729	0.00726547047957076	0.640398745648433	1.63598591253772	0.0437493515936649	-0.00663404102963418	0.0107808576496247	0.53350615889071	0.288968704624638	-0.123754205087576	0.0575718254546022	0.0790896117977349	1.77138195179961	2.40829563320495	0.0139000181462899
steady_state_1472	Bst1+|Cr2+_steady	1.95059365571094	2.24623845087729	1.1888636637972	5.10200931896328	5.40434025253379	4.3894809137613	1.26079625445524	2.10619023341126	0.345298471572278	0.327672787104362	4.64073635394997	2.21518762695889	0.00220735576966313	-0.108825873771813	0.444872628651368	1.19883334736428	0.732956881800149	3.55617055309579	-0.0235041333073916	0.0150975576315277	0.0426474471645282	1.14769431450035	1.37524347385334	0.533592099368276	0.0369172332985705	-0.0539863218273333	-0.0118099481859118	0.0419571952089072	-0.000163548681640562	0.0535932282960913	-0.000360419188526059	0.007586660606234	0.00140122113918398	0.389373131811709	0.00116056809380092	-0.0678888472729335	0.907150951823876	0.00883065536617343	0.0189497081514728	-0.0184765230792625	-0.0198206623317252	4.23606661781481	0.438682983163367	0.0277843555507841	0.0277152489692271	0.0547283840420779	1.10749233169876	0.019478568745744
steady_state_1473	Ly6c+|Hmox+C1q-_steady	0.0468032140993956	-0.129929672156212	0.139900426114406	1.40643846492473	-0.0563831932052315	1.41866767581331	1.62497138216593	0.487055560925041	-0.160532501483382	0.0114800837094116	-0.0532108732935716	0.0169602891418761	-0.0612488724453901	0.0380204775254292	-0.00604355778677724	0.0382152838442982	0.00287322099890085	0.137687830515545	0.0422263402299868	2.0968850420904	0.0804176025937027	0.971586359932051	1.27727673368579	0.316339813522436	-0.0329114494033795	1.42286017867309	-0.402836273791582	-0.0117198722216868	1.9581856869583e-05	0.0237299245791934	0.032534331626203	-0.000605744682955395	0.0261247281852951	2.4793915195884	1.04130947022321	0.817951675661085	1.82155372446064	0.561220796579738	-0.0651609480451443	1.73715651901767	1.18410587196702	3.69895507514802	0.457848439314271	0.0828915243649819	1.19563407867258	1.86642342114974	3.19412578947556	2.48955322624903
steady_state_1476	Ly6c+|Hmox-Ccl5(lo)_steady	0.00861072371847986	0.0247103769066793	0.126263817774778	1.81693902774492	-0.0487382160817757	0.802933639507868	2.59288231045624	0.0337039756261804	0.463830965973576	-0.00272027088535532	0.567711454635026	-0.0317103235483693	0.019062525507915	-0.242340784485665	0.0902864879415249	0.0503833285495791	0.0772891965200909	0.336248860373544	0.000770397742903839	0.686522294840776	0.00224410161120077	4.54968137586438	2.18721980800966	2.96581202219016	-0.00546258674613876	-0.11255640904234	-0.0509174239640486	0.0292051189366286	-4.99079229974671e-05	0.0117202336407904	0.000727212839769512	-0.00116633916042745	0.00299672318295517	3.57718525186284	1.74148278563876	1.80266541754863	3.24825162009786	2.56914352968184	2.30738091896753	3.23056406456706	1.9867751073936	4.2917209747273	-0.0570845397959089	0.0873321350769477	0.0491218271390163	0.154182605250815	1.29664373260139	0.133774914183074
steady_state_1477	Mcam+|Myh11(hi)_steady	0.0258956350518348	0.19965930618608	0.0301186341174512	1.55612809929603	-0.202438620621642	0.273578656978007	0.480358897019728	0.0815969398078347	1.49780138778009	-0.107327557021911	1.06266391188524	-0.00703286564981381	-0.00548869743968861	-0.0902213414704741	0.0102830362929873	1.08292457322328	-0.00633366935156369	0.171739160063257	-0.103844806398131	1.59045955871083	0.0531925029371846	4.73434834805001	3.24542105855897	4.17717690069622	0.332672133890532	2.99795272971033	1.75044602957262	0.974703680944349	0.0321058912744404	0.0355362031447833	-0.0320931829977212	-1.11387978331285e-05	0.00482543599489466	0.112348943129465	0.0309658522779414	-0.0103921031919573	1.1252848939292	-0.00324716324771654	-0.0300878076943191	1.06691253290878	-0.00178940787968598	1.08505190138395	0.921967492896578	-0.0206070913088934	0.116076017782501	1.4697063668577	2.45582733577155	2.46094220793723
steady_state_1478	Ly6c+|Hmox+C1q+_steady	0.0418995071806801	-0.0544373885450678	0.668959557065131	2.42861488179382	1.98244392460839	5.23905701437151	1.51030401533256	0.890256794242246	0.879095182629333	-0.00726059187029732	1.17700163245671	-0.0360181953911983	0.545039513432903	0.734776728074574	-0.0491633734712039	-0.650536566462564	0.463528661933141	1.09400194175173	-0.0693631146401674	-0.0950397551904264	0.0176949689540633	0.876110314593754	0.0502196728842293	0.326911978690555	0.0223624957160826	0.066211425003478	0.172580813494018	-0.00685537189923168	-0.00971908390229376	-0.0101156420104508	-0.00381664894530918	0.000267060879687374	0.0290736478668883	3.86599031207894	2.06653114940426	1.11540854216944	1.73132275127913	1.46710541683183	1.69819235974208	1.26599847775101	0.948414248684716	3.5081030059252	1.55704638940649	0.546420530263002	0.222109447382788	0.225293731672718	1.45547248839952	-0.284165897306488
steady_state_1479	Bst1+|Ch25h+_steady	1.81467623730817	3.09114131767616	1.11095504437113	4.81403994597956	4.43679241342902	4.00076326360574	0.581051552333483	-0.051241410827698	2.54319100206451	-0.0160231912779068	3.56071377486562	1.05786396031705	0.0141959837964699	1.12975370136438	0.139612826364031	0.0320757339978961	0.0243499420976319	1.26596217060616	0.0214712322935026	0.128978166313659	-0.0333427563008364	2.15863663548456	0.966995644794697	0.691738543707031	-0.00270215899988103	0.229999485253482	0.105897435474928	0.0490711816196134	0.000892927382669024	-0.0598040608864491	0.000367212683703646	-6.15791660423718e-05	0.050996350789948	1.26286059986275	0.218483502148775	0.9384014221357	1.65379185630823	0.0161772498362612	0.0426757235266955	-0.0652651034081935	0.36757545993565	2.93020715036789	0.023289171611751	0.117435558543679	0.343188956454148	-0.115537161843205	1.65863700219872	2.41169103477859
steady_state_1480	Ly6c+|Hmox-Ccl5(hi)_steady	-0.0955095726781233	-0.021541135832156	-0.0425702725171116	1.71403636759323	-0.184800209679725	0.678180419434147	3.01020718260513	0.444115078447302	-0.518521438073983	-0.049307252021064	0.366017301810678	0.0033625964719587	0.0250293837148739	-0.0883533939762735	-0.0382333914342793	-0.0326043848994525	0.261771107626523	0.191000332455265	0.0230164902363344	1.09208514283356	-0.0284375527141273	2.38926458638386	0.995314017131551	1.45815472702357	-0.0912399470463028	0.554116026732549	0.0217278166775091	-0.0219555128538321	-0.00023396044626998	0.00856495265517441	0.0116649282944205	0.000281352866854436	0.0171084328541133	3.33300475021517	1.52372646333388	2.00550458918728	1.65028734534771	1.38470242331633	2.05860865175605	2.24482349795501	2.31438919874611	4.46794955222635	0.823749588400032	0.0467766132294443	1.00605430140013	0.829992486534844	1.26746430000124	1.46380436839419
steady_state_1481	Ly6c+|Hmox+C1q-_steady	-0.0107838237576122	0.0356483104018506	0.0846159107077125	1.01196193781187	-0.208314300915188	0.679899654326199	2.97121832702241	0.851309043732229	0.057610902851371	-0.0238832976342033	-0.163866062048869	0.0678759905327797	0.618794684925605	-0.421930794027525	-0.0621682202885369	0.0830856840838087	0.0600595844541189	0.231644322108876	0.0308708239305363	-0.346500826733387	0.0787054488127047	1.05770191234207	0.268427951343107	1.6354847454571	0.0106143086435327	0.654959971710104	-0.235748803063804	-0.251522960896927	0.00116839068552732	0.00216389877098279	0.00115966978841513	0.000304577079157347	0.00304531477240212	3.82543074113524	1.0763951216344	1.37836369773198	2.06925129146352	1.16179230596068	1.56243864710446	0.7900872480525	0.749010493800456	3.77692183499303	0.341765886307762	1.31272569998167	0.765255604993275	2.40278069445916	3.53941157528961	3.44605320744364
steady_state_1482	Bst1+|Cr2+_steady	2.89608571868198	2.3154483660295	3.43508129709782	4.82220192666338	5.32332588591497	4.19743509502004	1.19990059332843	0.80965486933731	4.79914826922729	-0.158156203113056	5.21105888216738	3.22148040478125	0.0287728533870491	0.0805670087072882	0.137347425251631	0.148692917886822	0.405682546313848	2.88758089896531	0.0137670662874261	-0.0313302934327694	0.016526882725073	-0.628611292564123	0.123552581456008	-0.104524100799152	0.0670905560604021	1.76088270928429	0.0273552542183214	-0.000670881866209859	-0.00245576856499661	0.22086028146833	0.00778545244323453	-0.000558754723327649	0.00181956278535388	0.568732845646269	-0.0283316224092962	0.086294533549717	1.88907452468164	0.0446196180586073	-0.0658077900239968	0.0777744995250583	-0.0591240318059065	2.96594282924431	0.204600180009348	0.0750272720737191	0.101569057212681	0.134366665246169	2.94009215277517	1.77551089857447
steady_state_1483	Mcam+|Myh11(hi)_steady	0.0025057372612036	0.201346779919552	0.0139073142287981	2.64155734976793	0.0266153716398715	0.242351798527508	1.37127298618745	0.1878737947761	-0.285485007691898	-0.00310744458613853	0.612160971419032	-0.00267350517400406	-0.000321443962431458	0.0091558487340828	-0.0368917241134237	0.344324609991783	-0.148234806219977	0.514034239442355	-0.233468029435661	2.00665856913519	1.37020117291294	4.85251348622947	2.95740257116318	4.06176415496966	1.3495125604428	1.97282055642919	1.34528967268292	0.750171467440728	-0.00103175943040352	0.056578407705892	0.0211621061907066	1.35336189394267e-05	0.0908898925985641	0.229151643990361	0.0655154182993932	0.00252845896294428	0.197698746362222	-0.00146716084050598	0.000273978085117141	-0.078635859243715	-0.00864454012441605	1.22587024353761	-0.135229432086003	0.00893588175422307	0.0344909802359008	0.785446686689224	0.344897744523499	0.0984670037675875
steady_state_1484	Ly6c+|Hmox+C1q-_steady	0.0121984890391047	-0.206888892801555	-0.190760772024588	1.79923391255911	0.464620878460721	0.711576363574476	2.60438385785412	0.0100828019781391	-0.0111788770484564	-0.00470031716992638	1.23760159701108	-0.0301045199679048	0.018940429450696	0.0597323476796179	0.0594077122242753	0.0402448944266015	0.0297981248738258	0.327042638080523	0.0605260047080018	0.332021682749239	0.0561552130152562	0.277335993177285	0.154289233553605	0.680088087326921	0.0211379809378331	0.414709663954768	0.137077097215654	-0.315877338521475	-0.150252144280948	0.0165525491208122	5.31174179559985e-05	-0.000244031084591243	-0.00110121833921935	3.30154188094416	1.18928247161803	1.47050580366846	1.6076055077041	1.24041855337245	1.41127137087483	2.38868799892437	1.93743071799317	3.97284746785284	0.887155001373252	0.0988887106415696	1.02494598569301	1.28121467285904	3.42688634281534	1.41944340029241
steady_state_1486	Bst1+|Ccl21a+_steady	2.02657803937148	2.31890064920404	1.47176814414079	4.8436160380408	5.35780759700134	4.12295237779949	-0.221115277929687	0.997815918521662	0.669848722412293	0.923880474571053	4.30583819548094	1.38003911576865	-0.0730934614699604	0.444301914787956	-0.00178050277933903	0.898630342214589	1.14150741660066	3.53340040486418	0.000928812980765059	-0.0586889243074072	0.0254558630582264	1.66215574678728	0.683117912197359	0.69226570562466	0.00808519243736144	-0.290215444098989	-0.00495241936233951	-0.00092392543157411	-4.5112882010639e-05	0.469645399871169	2.51707154109617e-05	-0.000516999617564723	-0.00237427896743823	0.272742076064808	0.0312183028569454	-0.0357056194181451	1.58658638012637	0.0148226977247258	0.0278575494818703	0.00746990529790642	0.0392814920797226	3.30186994738989	0.287675662353016	0.00524642756024864	1.59464278384033	1.49475408699963	3.30128062381577	1.49897107574592
steady_state_1489	Bst1+|Ccl21a+_steady	1.15231194556999	2.47293186499416	0.108304048391467	4.85457415366769	4.89225145789386	3.16631606045783	1.52126507267638	1.07890768651699	0.8175723799929	1.22322380377791	3.52762062465339	0.827992252542124	0.00703248446553353	-0.0706812121668608	-0.0555123050675896	0.259444232310734	1.03080855356278	2.25281547402032	0.00474227103605247	0.0835722991138388	0.0518316844283583	1.38942924584284	1.93744350534485	1.04036329659298	0.0542163703931191	0.714997023537056	0.065540622026111	-0.0408085073562908	0.000499985099601386	-0.0340619366760724	1.37372970248024e-05	-0.00370904139059988	0.00275916844713505	0.371688428937028	-0.0136318958446967	0.710449374236364	0.277255704463255	0.118283968779454	-0.101559868349836	-0.0255361027566289	0.063825602434846	3.36301876486432	0.119775420994324	0.0502808347793742	-0.10218747616065	2.60363787672562	3.78776634568642	2.85506149209553
steady_state_1492	Bst1+|Ccl21a+_steady	1.51543543483065	1.38439905334696	1.74505439913765	4.90141172192675	4.99048797697957	4.86662691579911	2.21065728678135	3.30432655915185	4.72819330665664	0.222051058673028	2.12306212011562	1.30928682749379	0.000571650512009461	0.897640611937723	-0.230982877517169	2.56002248385792	2.22583560526276	4.13537852049573	-0.000882509760330584	-0.00278436117491129	-0.0500299614734923	0.775845281152369	0.293815439363484	0.632967965723601	0.0119410046774585	0.118533618982366	0.0107493842331943	-0.077683125874545	0.00191857887281196	-0.0165223273885054	-0.0015159620729152	-0.0342722535018913	0.00502953076265049	0.533825507562953	0.343399038651635	0.685220952746306	0.777810893921895	0.0286154836379078	0.328683277477127	0.0708099760131276	0.49012992722701	3.44931764385191	0.419978244361246	0.0192385010732762	-0.173114516769682	0.519030053223336	2.61326670769012	1.536906966395
steady_state_1493	Bst1+|Cr2+_steady	1.8369435230649	1.67674299158901	1.08470997348866	5.22187696875185	5.31703216312941	3.7795247986855	1.56785087099225	1.64210320031998	4.16614980065495	0.139587610981119	4.76203353644047	1.50422139264296	0.00887784643034962	0.390293050539856	0.01674097089331	0.758928082473768	0.652329031467733	2.68664953206847	-0.0447644530777997	0.00461292710101095	-0.0429086878605322	2.24359058201969	1.40363394998326	0.714313229353632	0.00238773344369968	-0.173011399981148	0.0205016556789676	0.032436886195685	-4.53397511229793e-06	0.0297428589277532	-0.000139052060506795	0.00859260929543557	0.00291308437922202	0.255947138409255	0.022756423486091	0.0215039916282422	0.479581667131219	0.00444868938237054	-0.0175429477164659	0.0227978189023574	-0.0471241405828413	2.28682258879024	0.0115392130285543	1.13882117720092	0.123919135346345	0.0803147835260278	0.942617870081041	-0.190647450697947
steady_state_1494	Ly6c+|Hmox+C1q-_steady	0.0238185340390591	-0.0315908452275344	0.116411292268483	0.873105284428726	1.05456680801613	0.89501105054822	3.55828344744371	0.127890150098375	-0.00398880756500518	0.00916346666049749	0.323953605151107	-0.0186610669621412	0.00917398390694515	0.00824004814958487	0.00603945384603393	0.0513487178426581	-0.0839536276959627	0.0622507363575728	0.0345797572224091	0.140645533160262	-0.0705865170353159	0.258295389614447	-0.13069813518708	0.131972984032807	-0.00469971296070178	0.612399237526544	0.0200528842275467	0.710940462988011	0.00822457728240829	0.0543997623630599	-0.000210343191374368	-0.000850576346904501	-0.00756746369021784	3.78161624454485	1.30459448374397	2.89899672072064	1.89375007313196	1.16044325300831	2.10525210113415	1.58493036814196	2.39627078429562	4.32537435865159	0.950219502276017	1.35541227261253	1.29208899292335	0.673588417350428	2.37613036272252	1.62939411951702
steady_state_1495	Bst1+|Ccl21a+_steady	0.522553951923349	1.9119524686821	2.44502931656545	4.33231970700871	4.82183932369439	4.0498823948328	3.55981509888876	2.38970931741385	3.87626424087124	-0.0412070062293143	1.62988049922045	0.0160836236039474	0.0710973593332744	0.172927711934356	-0.0761241815437874	0.807307273765336	0.69147577844195	1.24354665401267	0.0188947389652833	1.48971480889554	0.0603261841071306	2.15472416299377	-0.013307393420193	1.41930680076099	-0.0805243458093193	1.91582054115088	-0.855635043124052	-0.484509700161282	0.032647843802762	-0.0606805868606625	-0.0031892966005981	0.0213502224831881	0.000434118634982453	1.2998603177818	0.11952972297532	1.19961707739087	2.02334021055168	-0.028253100479378	-0.0716421245513183	-0.0477340979101198	2.31011595139497	4.3222902199758	0.113912525612902	0.03192241024186	0.0479472682481408	-0.111806164966232	3.05028068308169	0.0951541910054105
steady_state_1496	Bst1+|Tnfsf13b+_steady	0.0570199796669691	0.462841204533569	2.26521592763704	2.45420825516584	0.365723684861797	1.80830253219899	2.94267293409929	1.98290145577641	-0.0300115878823845	-0.0235431798035944	0.351205993607318	-0.0162993612669152	0.0432345581818906	0.960420468129361	1.67081290679565	1.53272182554037	1.51480054935551	2.6425479646667	0.0873718455363424	1.19140145994377	0.132389077969847	3.72365353326292	1.4722701759918	2.94909275939799	1.01310641825564	-0.020382055467747	0.166565520441473	-0.115834546564452	0.0517261454718488	0.612410806168367	0.0262569663712769	0.111163780954714	0.0160767602431174	3.84064649227043	1.28940717529011	1.12202871276692	1.26071951076013	0.132768654836897	0.76054631631177	1.17320877796833	-0.6008985506526	2.41389721171418	0.007946569479995	0.0731007107910182	0.206131778563668	0.279128428133211	1.86228032682469	1.94122247567695
steady_state_1497	Bst1+|Tnfsf13b+_steady	0.0451509084442604	1.14919111601814	1.88577632545966	3.83098047471964	3.39001054626596	3.39627284334422	2.37663087588284	2.40332756592059	0.348062042969342	-0.00574923566721573	0.456466397957651	-0.00611726014654244	0.0323505306125518	1.04329622909531	2.66555861597024	3.013756109283	1.55502090361144	4.03536107775928	0.0498007559397597	-0.219389801100256	0.268984209948508	3.04023969173769	1.7372988315222	1.18258420604131	0.820303252529163	1.00316578494226	0.227629311532835	0.0554726321493832	-0.241951472935647	-0.117234700477746	-0.0132640773970133	0.00111117803999056	-0.0122548426946969	1.86369920032	-0.0880080253332738	-0.485428482861296	1.52068405686785	0.0391465245547961	1.1037753958694	-0.160426256343928	-0.261877591767836	1.66437407173707	0.196973913280369	-0.0715916326080122	0.294758211625991	1.19524274592361	1.79210290635463	1.24992368924063
steady_state_1498	Bst1+|Tnfsf13b+_steady	1.16206208904085	0.422450179306406	0.96863403549313	3.9111443644106	2.69272099241381	2.23041595783594	2.62156629177308	2.61573191488502	2.45784525307346	0.0139802799385388	3.5218590970188	1.50649727518004	0.0148300912286756	1.595540454248	0.423258254792797	0.309739691384917	-0.0667728573865698	0.505740387640023	0.0188596825715645	0.635441511999706	0.0229900752663543	2.16358305841305	0.301343852781509	1.13032073363154	0.163010303486542	0.427315325269918	0.604165291478124	0.0372787109223408	0.00222729820888466	-0.0194552434131087	0.0220236930941724	0.0211876697948509	0.000634194260724594	1.17499921091999	1.798391515426	1.16702681802777	1.39800071234284	0.654624212695614	1.1084220312445	1.85620323211679	1.35598874756252	4.24691904309832	-0.373185874600577	0.088181307686157	1.18044966774194	0.971760445446375	2.92610915330221	0.246714405996385
steady_state_1499	Ly6c+|Hmox+C1q-_steady	-0.0158119821993138	0.0185968895317243	0.0918333178391087	1.63845315088917	1.32897843098031	0.878728553967692	2.53975557549532	0.755394238016134	0.149513142079147	-0.000576891405567029	0.533975458493523	0.0629880635019905	-0.0932070002248614	0.0966457011280606	-0.0275069177228621	-0.00503495160567579	-0.00667010656751283	0.246392989384647	0.00190739366131282	0.707594514457947	0.00958625791233277	0.678487431681658	0.138096009825225	0.477508768821213	0.00952570468854383	0.62406471240944	0.125665329098076	0.0138336638387148	-8.48815696948922e-06	0.02042195504337	0.00961792429215561	-0.000113242300446032	0.0276594543390675	3.19342086943311	1.80664865910077	1.77120300078052	1.61554432964356	1.16468363047393	1.38034311624868	1.66448688953415	1.82897446357015	3.48631728723031	1.14910358863071	0.0897966803103289	1.2153527204235	0.58899013593829	3.06470581386678	2.40312639847808
steady_state_1500	Mcam+|Myh11(hi)_steady	0.00174569297413401	1.38035984604145	0.0179544637089522	2.58783457804807	1.31823029889309	0.782756750198331	0.76678559509953	0.0209938244564368	-0.230907689684521	0.00317127503065536	0.7195950520545	0.00444961956105304	-1.0885198619572e-05	0.0582770897829936	-1.0885198619572e-05	-0.0234052164103333	0.0597156414946018	-0.0176781964200924	1.28364740002525	1.87573928822769	0.0276904076343554	5.2377894690652	3.85781936855275	3.89056447797511	1.80184548040091	1.48896521626243	1.51938164633083	0.775936048408829	-1.0885198619572e-05	0.00324218380837345	-1.0885198619572e-05	-1.0885198619572e-05	0.106357684562486	0.100311928469434	0.00681481236369853	-0.0761860985354594	0.677884154889733	-0.0070107337364193	0.0107876805591008	-0.0117896056990397	-0.0728891856771897	0.870463933630589	0.489566543732854	0.00989946485633519	0.210179596900148	2.99247120325345	4.35920890019749	3.63524345474586
steady_state_1501	Mcam+|Myh11(hi)_steady	0.0294995194829642	-0.249702441529428	0.0490982530798274	1.29282652945672	0.873762760661427	0.319894455707009	1.99962982649719	2.10993333625062	-0.252298554381582	0.00228233289689732	2.99482715349392	-0.0509697065380623	-0.0429047030159934	0.0218187793434614	0.000433945371909871	0.793054801977196	0.238290242700311	0.626677956880505	0.712763700643777	2.29753541199795	3.31151947448711	4.26177816222681	2.73370808038132	2.87768151764824	0.319223589387659	1.77936247091879	1.86469148041577	1.82238687246121	-0.000378339416425798	-0.00263317852947361	-0.00430518281068979	7.2426773307617e-06	0.0162524469139903	0.118360258057831	0.820449800518244	1.27766119550873	1.13400176643205	0.0175438444848054	1.21993697487645	0.0181161812114043	0.141515317310203	1.27353434282149	0.127378557769438	-0.0110763144872863	1.18876265412171	1.61482439020803	2.9669961822015	2.07502393536724
steady_state_1502	Bst1+|Tnfsf13b+_steady	0.403200915568901	1.2826378180494	1.82676323336949	4.34624830043155	3.4645746471206	4.07454083095676	4.05706537844488	2.73092179140523	0.553682625239058	0.0275920589070063	1.08977195887207	-0.239766077448408	-0.149962401411591	2.80232410259737	2.79515728874512	0.863312191044687	1.07697509625561	3.0317356923648	0.72217761608409	0.0310466428235272	1.68504809689179	2.54077581738434	0.367639368593694	1.38045401564805	-0.0979843725606798	0.775107537371192	0.153350431643381	0.779452570360937	0.00185500547006641	-0.0558975685391782	0.0121917218302403	-0.0630017053674814	-0.00136505244880504	1.66751034689803	0.0860185542907378	0.319117928410196	0.79317974846947	0.0455175259272518	-0.175565373968485	-0.397580544399784	-0.251674998220127	1.52538385897386	0.172574908925869	0.0215678835299899	2.66892665323919	1.7253332094304	3.63490733925502	2.28042803824605
steady_state_1503	Ly6c+|Hmox+C1q+_steady	0.00771795624913916	-0.0607389826093548	-0.0321539472334206	2.21382095353515	1.65712002399428	0.354024011329488	3.22886870521727	1.31956389249786	-0.285930600137248	-0.00717031794753435	-0.0299147817758708	-0.0114362946721171	0.0215993805821458	0.147827659573628	0.0201214334621505	0.133508191262773	0.127994408725277	0.0867608144969843	-0.0440003291241493	1.08505490073121	-3.54222677670494e-05	0.135959081791525	0.112488066991911	0.0426340339416287	-0.00790597579141473	0.0960244916402693	0.093273723439712	-0.232053724350414	0.00451713339279036	0.0175410869703304	0.00012341906396553	-0.000498490276809382	0.0269111142425567	3.93026297364213	0.530231289074479	1.52980204405075	1.47612632627763	2.73604449565765	1.78929041401787	0.654646426354912	3.14914496188687	4.54856470855151	1.67888084372342	0.514022792981391	-0.0411463688602893	0.218632040373423	1.10840887122329	0.664210170997922
steady_state_1504	Bst1+|Ccl21a+_steady	0.17888958059041	2.30041801260364	1.98170046986609	4.8905751321746	5.52776847820427	3.87409100411095	1.49850762677073	2.15732134610738	4.78807717883338	-0.262749440488845	2.79742178038497	1.78293144890309	-0.0219023247702715	-0.21375294242611	0.0412673479218453	0.341876671667369	0.142389828221779	2.94429558011357	0.00211398955468795	0.120000547483902	0.0445742961910207	-0.509626029935302	1.58027743463394	-0.0699939539284616	0.00724149934865817	-0.147827566941845	0.0655071546725633	1.39829632382742	0.00786383405503281	0.0660730699803865	0.00335105026473937	-0.00776885897486459	-0.000363564099202757	0.690263194769699	0.0299809333481951	-0.0125951667295507	1.26954377120688	-0.0152834874043441	-0.0831973298702555	0.0628190670745054	0.196284686841929	4.21548273085089	-0.00200037583186351	0.0153425201761373	-0.114442336699879	0.0697848211646089	2.26837989060432	-0.145774898619428
steady_state_1505	Ly6c+|Hmox-Ccl5(lo)_steady	0.700804011682566	1.22082519573136	0.0481169231545492	2.18447561251986	0.860607254091186	1.14702433853348	1.99063298768001	0.652681864101191	0.48890399647091	-0.0231748569092742	0.643402220834856	0.00300141072793897	0.0256456506842497	0.205996892352923	-0.00181625917938032	0.109492048381277	0.0686264413875928	0.299267822276468	0.0270702524527471	0.48068082576194	0.0121683135377166	3.72931497763726	0.437903093026321	0.0830604789023018	-0.00492373272829197	0.164017499936351	0.0561465133769151	0.0188488432500014	1.89220204160011e-05	0.0435759644157694	0.0289686600893503	0.0027495190822744	0.00291832042852992	2.90369709332466	0.985552475326333	1.53512396548839	2.26344754005284	0.5743926097898	1.26073049588973	2.57340865722024	1.53816207192162	3.94695411703507	0.125138151512572	0.0683308144445884	0.375773738931117	0.0743517801428012	2.34292143470999	1.65324137782282
steady_state_1507	Ly6c+|Hmox+C1q-_steady	0.0733087877979546	0.0265185711364322	-0.128861685182573	1.85300440915686	-0.036906882950042	0.367046392466782	3.55871124541204	1.47065017373882	-0.303945816764784	0.0315049338759534	1.19758162584015	0.0209614350386732	0.0233586713906838	0.00562836834115203	0.0393149283480084	0.138325240086783	0.149956692612495	0.15744941841293	-0.00344553686010627	-0.440116434332274	-0.00333709518815761	0.300319277104012	0.0135497058360207	0.854434691184998	0.0191893947530449	1.24015119068857	0.0350339830924126	0.111319403922752	0.00158752564877487	0.0680458470723439	-0.00011301120769932	-0.00181471349354689	-0.00267398074698051	2.49168228778484	2.61336938212652	2.18638949867987	1.49715038810237	1.00572398006326	1.32002592683731	2.12479197996868	2.63146198532831	4.81785188225176	1.18799725785602	0.372992951323837	1.06029782986354	2.31342193964227	3.01482310014808	2.78155378425297
steady_state_1510	Ly6c+|Hmox-Ccl5(lo)_steady	0.0237544101403514	0.0109899158794525	0.132218741404485	1.47824559086853	1.49159730593717	0.701684047097052	2.70861353210212	0.173187825211749	-0.128866092861537	0.00737478133489434	-0.0829393831005671	-0.0359212030100395	-0.000360720116220736	0.770668921811366	0.0139225758412821	0.106756455923762	-0.0237502116052976	0.262362425101047	0.0471897071279526	-0.52160427615047	0.00521508923750945	0.59810677131494	1.65057077707016	0.318594116765622	-0.0286501381259061	-0.0859451729594581	1.51320871520149	0.0661675228102356	-4.1482430070778e-06	0.0254187631783559	0.00535220948224318	0.00016452434620516	0.00313139326251373	3.8236206648638	2.27276585730226	1.87396543514732	1.96676214361038	1.85251982400179	1.95975931113274	2.87570374660506	2.10283338278482	4.33347600093993	0.210064711911889	0.0702867336828643	0.105625828572914	0.252062951288841	0.991553238838543	1.80871659240989
steady_state_1512	Mcam+|Myh11(hi)_steady	0.00216703114308496	0.720179605720821	0.0143845489378887	2.08114498710684	1.39951225519581	0.09173565156998	1.00371103401653	0.0757938088791699	0.463223960380515	-0.00511301445720682	0.0703387726954938	-0.0126870035677682	0.0185079094171707	-0.041412088693331	0.000698224506693309	0.24138923361238	-0.0486259676004549	0.0949782230427868	0.964724367783089	2.22558028384814	0.821545997314967	5.09736624418753	3.53240585680099	3.99617876171752	2.20506073360298	2.35898830647171	0.720755120750291	0.608058212157914	2.22159093728391e-06	-0.0145933356279001	8.57989363188589e-05	3.49081528106831e-06	0.178241850818014	0.20334944859688	0.00931177572537145	0.0654630252673341	0.233547702664898	-0.00278297413739028	0.001666839480272	-0.0329897892472874	-0.0380854087598851	0.424691621769277	-0.0056835923675728	0.0420965037307533	0.118998792888588	1.22502492491629	0.63736486864127	1.19075368899006
steady_state_1513	Ly6c+|Hmox+C1q+_steady	0.0346830373468202	0.000647311034731405	0.207492036323946	1.37050807632654	0.213127175064166	1.12459634387897	3.08619722977075	0.822501116627939	0.692492015554044	0.197356079232762	-0.0980087285700243	-0.0190593264324421	0.0645614313765923	0.0546486946185296	-0.140402396284694	1.84314575969389	2.0578297555445	2.95014683801314	0.0212649989333514	-0.0803229909571393	0.0198581512148293	0.726982848586951	0.277086812959333	-0.0575565872892526	-0.00191033313879778	0.189066155567312	0.00405666785781341	0.111707707632453	0.00102320906785114	0.00268312886593568	-0.00250921717779837	-0.000170935840238882	0.0854717128856012	4.2573818623145	1.66619767236418	1.27503070727519	1.63604932867838	1.99359877436351	1.81459777470622	1.4201147832186	2.06412661527531	3.66025836295163	0.81695086968311	0.741649032472975	0.401957791006259	0.465069661557904	2.16360954118032	2.14792593835873
steady_state_1514	Ly6c+|Hmox-Ccl5(lo)_steady	0.00028513092412303	-0.159766369189573	0.0642111563378429	1.92444154496467	-0.625659709320739	0.409279035873137	3.1631740824874	0.171099935254226	-0.321173449653026	-0.0293864595454895	1.49600383560985	-0.0027605271776425	0.0220654671104845	-0.118014655349231	0.0104501139927531	0.128834269810177	-0.137753718123931	0.152052257654169	-0.0361551591787067	-0.153812729321874	0.00450068226572607	0.653201427788134	0.29286036625455	2.06245400206034	-0.0431063657471148	0.148740381384831	0.124438121367901	-0.105510018889331	0.000141839708525148	-0.00107454868116155	-0.000613625034451406	-0.00228358918334358	0.00473174374968999	2.38662499991379	1.84080242140905	2.50166489721397	1.60675833003667	-0.0359830477970268	2.29148986935229	1.24716899791288	2.84369202504734	4.66104401481548	0.234158508769168	0.00651624188394206	0.252163888996063	0.0934629456393081	-0.409524112403283	0.409058643832508
steady_state_1515	Ly6c+|Hmox-Ccl5(lo)_steady	0.03344651448573	0.0164843649345588	1.02061496996167	1.57046245576353	-0.0388317524112999	0.603086410693161	3.17528943305053	0.88449192706218	0.460855882897463	0.00710099405189132	-0.00799082673984281	-0.0345578864322472	0.00886462590434692	0.0395459125567751	0.0263776315121253	-0.0151931329515316	0.231772311522419	0.159115901880852	-0.0233876637773122	0.535605602642322	0.00296936079507245	1.32448552070739	0.852362632166844	2.03704822451614	-0.016288686615319	-0.049973414568774	-0.0303076676939593	-0.0313738394912384	1.23915070840056e-05	0.0276976216717982	0.011208072101847	9.61900994139636e-05	0.041006491422362	3.64056949831722	2.17398285765746	2.10312041059327	1.92240499339416	1.71784091983364	1.8893401162464	2.05300184241574	2.04767627592841	4.35749743182408	0.232424335654558	0.0487615944847306	0.417713415062338	0.163877059650326	2.1695964911094	2.82505761370301
steady_state_1516	Ly6c+|Hmox-Ccl5(lo)_steady	0.0133719123776308	-0.00382058185879079	0.0484228195340086	2.67735204544792	0.15655240115302	0.40678668710195	3.40908927598939	0.440067971977157	0.0566604800155515	-1.40057250275481e-05	-0.189371997948169	0.0514194376781651	0.0125771920690525	-0.128029755909572	0.0205378154958156	-0.052514873469404	-0.069196189574737	0.135710317847316	-0.0125222480996593	-0.260966885385985	-0.0316389124531259	0.442555813340383	0.0525094954352264	2.56474002467063	0.00734228322315471	-0.138748854280445	-0.0159398381325355	0.11098158235395	0.000295939720264907	0.00141174207936467	-1.64455553575371e-05	-0.000950630059039311	-0.00884113940154277	3.84513642950906	1.30408448773622	2.93305934221023	0.598200792313579	1.61620550782086	1.20391512323635	1.29838425560655	2.02002009408884	4.49563282862601	0.252473068401501	0.0303871310902382	0.282641441910197	1.13890560863871	0.0973625009552622	0.364810832620846
steady_state_1517	Bst1+|Ccl21a+_steady	2.3817928029408	1.21731854440113	1.91183253142158	4.9161805663446	5.12680326269822	3.48360175128682	2.24910002159685	1.70419895818239	3.12623132680059	-0.299707928964599	3.97078961121562	1.58238168642612	-0.00207857915295339	1.46115802449914	0.914524485589438	0.422725168842214	0.545165367026093	2.53684634548651	-0.0380210648493272	-0.0508322903073117	0.0174859043085908	-0.149437014359798	0.346771271219502	0.766922293754348	0.00550341181924932	0.66405464393841	-0.0984849736170746	-0.30229435332384	-0.000131932215243742	0.677438341933136	-0.0173156637068755	-0.10808566607324	-0.000578115478084922	0.824593155754172	0.0587337390298078	0.0586821531138213	0.785130003864472	0.00630698631224188	0.0335769361046352	0.0350155420616242	0.944291897210796	2.62227727531065	0.490978809020352	-0.0268397356013498	0.405841051988473	1.97364214892963	3.70316536161345	2.18063171150304
steady_state_1518	Mcam+|Myh11(hi)_steady	0.000473887804545227	0.258944634084092	-0.0146531902252557	1.59427188232258	1.47935317282588	0.16671666621984	1.45447584025478	0.125948826825006	0.0783642701295016	0.0101974477597012	0.65766093918535	0.0072954405985749	0.00465639236609759	0.13817010024847	0.0395859848248	0.504297052469343	0.371118125418083	0.697426852667644	0.0106057224088566	2.03415635347911	2.1439444828948	4.30060755037364	3.05075938271548	3.27277531981819	2.14731806341455	2.23116989822419	0.194465216394066	1.39968652099542	-7.15988754297283e-06	0.00119057593889394	-0.0143082018140571	-6.90560171665183e-06	-0.00559710002142058	0.0179875112963064	0.0218411970997122	0.506600436125557	0.0933180455327136	0.000900976371265184	-0.0204671739084442	-0.0200161657579523	-3.37225884455228e-08	0.256721256810295	0.517634535017393	0.000158192663453574	0.599347367409708	2.35700270819832	3.2202147921554	1.88738028923085
steady_state_1519	Bst1+|Ch25h+_steady	1.7045003058455	2.46442410387662	0.27800594925296	4.83494481348479	4.77609392813448	4.02053738561452	0.644144053065171	1.00751979354067	1.99631605647611	0.482570943530241	3.661322820746	2.14471839286873	-0.0719509031807895	0.60097054440098	-0.0202056908148871	0.613379445461975	0.710470087821922	3.14402259004958	-0.123637311168605	0.0155251017804036	0.0152728410982965	1.6055568111527	0.548207736318194	1.00380863765097	0.00391753889681507	-0.168607063825795	-0.351448182696026	-0.0971744621940981	-2.76431085453852e-06	0.012297829761071	0.00886070373836418	-0.00733372329976618	0.0214866590495916	0.795081033844015	-0.0546647836413686	-0.163984717020991	0.695127169072683	0.0104348785973676	0.00453284420474116	-0.033371322893018	0.807445034386967	2.49586006864303	1.2558203232032	-0.0258975409924833	0.0468250560801585	1.77675412186971	4.43317915788995	2.24287419864828
steady_state_1520	Ly6c+|Hmox-Ccl5(lo)_steady	-0.0024214252803726	-0.147490139646523	0.063705932157457	1.70258427505573	-0.0139901919943262	0.516375999054368	3.11009905626491	0.309739813584806	-0.157226419699626	-0.00115730321248356	0.075124724865158	-0.00438579820494563	-0.00300325071829766	0.696726368140621	-0.0250203511069719	0.0676444396351726	-0.0122525094681045	0.125313201019167	0.0712494584385201	0.776196653120445	0.00236011168892484	0.00917962071392316	0.200583348547955	1.65372496618724	0.0290879808286901	0.0183096673211102	0.0605504232314931	-0.0670804953581717	0.000356475656551648	-0.00416774296142355	-0.00145778355834147	0.00084748703485243	0.0012105814409989	5.02777785708593	1.66156354570787	1.66170086968675	1.58179430327866	0.925371900082968	1.65863979756656	1.40724712475158	2.5422937996371	4.5154125421875	1.49164290659065	0.0444969919272445	0.18327999120653	0.00610747956105741	1.05977897931285	1.05883031982152
steady_state_1522	Mcam+|Myh11(hi)_steady	0.00191028192158518	0.338154891322438	-0.0204967846449285	1.15022425456685	1.36815819729842	0.121970055552177	1.69311240388163	0.0363887230745986	0.721305870853271	0.00657250093966843	1.12845661968421	-0.0100409275097692	0.0190116780429979	0.0049715508134901	-0.00864585349744775	0.281992821358352	0.122387934666951	0.162013706405804	0.984981309887713	0.113450441532179	0.104006573369616	4.97312843816753	3.75718541315293	3.736687133591	1.57398297876014	2.64749126752409	1.84471874889794	0.923102302172544	-2.62846650464504e-05	0.0922059594442195	0.000912558158124887	0.00117984241064313	0.0482553936156342	0.111383355436116	0.0391119028278189	0.0560979872270565	0.085515100857408	0.014561825994775	0.0617134406960886	-0.0290295766484849	0.0189640857785183	-0.307663310654488	0.0364413137171976	0.00734384898435594	0.307017923831674	1.03042016216757	1.56277851351985	0.649623646469315
steady_state_1523	Bst1+|Tnfsf13b+_steady	0.191294548141858	1.65742145494702	2.52359673600646	4.26798723492757	3.31664866990423	4.66947639866863	2.18535847935646	3.57980416680888	3.36458671693713	-0.0849880554599974	1.15114122030209	0.00285228094023328	-0.00479700214108255	1.43966719289334	1.58196759326436	1.9824159751007	1.83791022345277	2.94458646135151	-0.0676397691813783	0.590529046803365	-0.0533550159320918	2.98978765885883	1.19403668323167	1.39059459939993	0.082475586488377	1.43782626983535	0.370854098349069	-0.264971158107919	0.0721841093153766	-0.0496802017586189	0.00475865443245266	0.30627304806423	-0.00115245868970413	1.99361004535195	0.109597233716307	0.229470541975572	0.275978308628634	0.0739959008076411	-0.130349724762853	0.0663027892986118	1.00612249143115	0.454838177236757	-0.236644677705022	0.0501060138691636	0.224554592432166	-0.16615969563328	3.20660463625129	0.548307663266144
steady_state_1525	Bst1+|Ccl21a+_steady	2.0403008071733	0.793523571918214	2.3613998514836	4.39045403908713	5.00315890394788	4.55028473136333	1.97271614368576	3.01500576879681	5.22941528532905	-0.00781008346061217	0.89491556222807	1.34807575197812	-0.0535029591502619	0.660178374862725	-0.0395394509547658	1.1798086966657	0.534375261494941	2.86057062873649	0.0106348455199835	0.108996432595934	0.0609234161044905	1.21339151111863	0.209082330808683	0.889966702651844	0.00952263795702955	0.17126973156048	0.198382385237121	0.0385582711745614	-9.35332250436307e-05	0.0478161269565919	-0.000829883952972741	0.0123079417954757	-0.00474833746768401	1.22423233573376	0.0103008751009538	-0.0423275923022559	0.708377059587341	0.124313449428426	0.0110360036279962	0.0227663677559757	1.18160349190058	2.325943005993	0.324946902464432	0.012303726197647	0.384868291455076	1.04035188629941	3.8651497207064	2.19981987873181
steady_state_1526	Ly6c+|Hmox-Ccl5(lo)_steady	0.010163358435399	0.0419036017182067	0.320885301300881	1.25002472896567	0.224852021459856	1.34137354395537	2.56702525311334	0.504751805647429	0.0344957351151288	0.0029438661701789	0.0452456857807054	0.0232413252750695	-0.00294907179121744	0.0902385498298098	-0.0743601546731836	0.0799094559560567	-0.0424302537107324	1.49235994588731	0.0125885916627325	0.800951267900231	-0.00278490143210227	1.77554426625235	0.19355837917771	1.09681809256291	-0.00208127663666539	0.215791018766845	0.064340691992926	-0.0854278516471023	0.00101264657475564	-0.0157880731658243	0.0265059979283477	0.0100174827472489	0.0844460718181527	2.71797868755066	1.95540419472423	0.770366488454358	1.73445489093813	1.92343324679625	2.00123207076526	2.61020385602449	1.9510266635362	4.10769123251076	0.0269713799530939	0.0356372481756503	0.111544290183701	0.0976710739318106	1.1398374287866	-0.0484293607003462
steady_state_1527	Bst1+|Ccl21a+_steady	1.83847436762397	0.802474819194377	2.37827674347404	4.31062547563211	5.04939573893084	3.68157668494384	1.4977255593668	3.24026447540921	5.42304667019374	-0.00656619996796314	1.08316528297623	0.726664982873081	0.574610231675527	1.24496053774494	0.00711076142844027	0.352820515712169	0.285578505391163	1.33507057210341	0.00376271676733302	0.265836007972592	0.0751077577721187	0.869308595258578	0.280157571974982	0.332340651165523	0.0254931179584203	0.0640930287414996	0.0681893485246723	-0.0687270332369757	0.00248608662116422	0.000256238540814706	0.00519486301436165	0.0260705291798189	0.00361622177714881	0.935596875548795	-0.0460014869798814	-0.0516059222871149	0.595835799764995	0.0142258520913663	0.0870466027449725	0.0702430348580838	0.763124360211386	2.96499725019909	0.184265419546638	0.00116173224234076	0.0198812918133047	0.740086953704504	2.11958953185937	0.739260413806665
steady_state_1528	Ly6c+|Hmox-Ccl5(lo)_steady	0.0123922872167728	0.0198854824324374	0.053549080811506	2.17833387674589	0.149828262129165	1.06120637175017	2.25950302924387	1.46164225796821	-0.364539153750875	0.0233848950304661	0.100345018552751	0.00374378927384319	0.0623648199396747	-0.0475397525367107	0.0356586966777416	0.0747132161195971	0.056202896293819	0.0638400491383638	0.0332642933123613	1.00391762619367	0.00547910691129368	0.26701109877282	1.4632433537902	1.68278692742142	-0.00741320341438586	-0.218618566866424	0.0781194003346493	0.000530130881680293	0.00110318269671851	0.00691690019313555	0.0264642960062515	5.24660949180171e-05	0.00147527582810275	4.14086630112777	1.40556753567413	1.28739035781149	0.735069284153361	2.51624939417556	1.33449954435863	1.81782662882281	1.60556581850035	3.69724967776457	0.118754367152649	0.097809626744396	0.0705031434930915	0.192850436730084	1.53128268426769	1.46717227432098
steady_state_1530	Ly6c+|Hmox-Ccl5(lo)_steady	0.603183610174622	-0.0522160200935386	0.0896524485165945	2.6683060734022	0.877381854427849	0.657429923922571	2.85293736053389	0.487447505248555	-0.374675237130034	-0.0636181154752095	0.821684719105928	0.0283080913090795	0.0242122736704786	-0.174695269730722	-0.0264408942260531	-0.0308200599347036	0.216167659105587	0.140224868149816	0.0526041087961768	-0.0920439325267813	-0.00941838805840795	3.19444430869214	1.75381971573045	2.99467250817999	-0.135675969270283	-0.0225955784595097	0.0686206643195096	-0.00391777268135984	-0.00108366752214799	0.00543197649974351	0.024533003281517	0.000261227724758222	-0.00092349272238761	2.76979540395692	1.18205827003073	2.74898179593442	0.979033341005281	1.3414575641008	1.91809690587847	2.37917978644742	2.25838880474791	4.38251338798084	-0.0234915704548908	-0.0952422889670017	0.556551201028244	0.465554038597058	2.09765376496231	1.73009640856823
steady_state_1531	Bst1+|Tnfsf13b+_steady	0.313697766874504	1.10468489757433	1.61220304308025	3.70523027901056	3.45136881041467	3.36065523906173	3.42671005711986	2.42587495302737	3.05328465741659	0.0239385958434	2.20965720187196	-0.00327296473349439	-0.171049473602991	1.37354708803914	-0.465685734699597	0.271597883538411	0.34277439859397	1.5419956149359	0.0439459349863863	0.0582956398328298	0.243488870976046	0.618837099415774	0.600399319835871	0.0823227779368195	0.145612834701996	0.0707676152623744	-0.0053707872942418	2.02283449753967	0.00157378544171058	-0.116483186094393	0.0176539207931126	-0.06468237395616	-0.00316307309996248	1.66414701183553	0.131877848501797	0.190696916864468	0.235832465355763	0.0071437821611728	1.52461695347975	-0.0605160642016537	-0.160491885049135	3.26235854364382	0.02135459686613	0.0514488002205812	0.358436083269456	1.4769058712459	3.41121222526156	3.16488803789404
steady_state_1532	Bst1+|Ccl21a+_steady	1.76172717556743	0.597709598520811	2.00023427395537	5.03904245302432	5.20245008335225	4.05234265330462	1.97873679426365	2.61764521044222	4.49999680995938	0.0190493595002373	3.12583244399352	1.85515844205124	-0.131524818414545	0.698761135975264	0.00864391581803678	2.89175566995072	2.7653380965397	4.76098364252054	0.0082055312998843	0.319028715850274	0.0192669999383664	0.78764026847234	0.625365867474795	0.727020483665735	0.00670360819063419	0.246963023804409	-0.210002528832716	0.0419684078526384	0.00265858365297758	-0.0394621773800883	0.00115974792850372	0.00640115983882578	-0.000721729158692354	0.774662630624924	0.0484071678969214	0.0140906955522658	1.22187856305389	0.119306866223687	0.0429796741311677	0.119903112365341	-0.0232143189277065	2.32528679107606	0.347110644172524	0.0237189130373435	-0.0141225276410564	0.385012822603064	2.53058463117571	1.47302452788769
steady_state_1533	Bst1+|Cr2+_steady	1.98217676827041	2.2856645849369	0.450414347884038	5.69115115761974	5.42123337638858	4.07721963353172	1.13794122044641	1.30281391593742	1.1402196317138	2.95345867386796	5.41685106824731	2.3654791140782	-0.000696845637372361	0.432594317128942	0.00368110228599598	0.214466357939817	0.10305479504856	2.36260045348931	0.00852281053643561	-0.00249721021682486	-0.0349662161339221	0.934399480617067	0.894413361708227	0.194754312660164	0.00336861970114178	0.504164665262775	0.0102019071131847	-0.0167582436692738	0.00235467650365836	0.0249641187032955	0.00036826321745633	0.000775020507410183	0.0205765083497229	0.171882858140798	-0.0110893233146126	0.412284705303155	0.83579246415673	0.0123552942445393	-0.00369684758713556	0.0482092550366825	-0.0210253260771127	4.23490644288603	0.0451184288263441	-0.00904908578891665	-0.090644090066138	0.362291667002339	1.65091969194824	0.151824730940478
steady_state_1534	Mcam+|Cxcl13+(low)_steady	0.00685974952501666	-0.126023143559379	-0.21296600560754	0.653032990526343	0.786835591150435	0.538096733374921	1.45610006549653	0.431632590348438	-0.0430906406352488	0.0273233277318227	2.23328535065834	-0.0430968789290791	1.61882426415348	1.3417623014658	0.0591667114747486	0.116460407746125	0.162264452085105	0.433301119581065	-0.153532186135544	0.354167586996589	0.224511404418082	3.42866903845085	1.1582797465468	3.13687714416185	0.000545061729819	0.440465450546189	0.421852542809202	1.30320544793338	-1.66652064700811e-05	-0.00264061148814692	0.000644504133673771	0.00129545182298076	0.000950828614869057	1.74580153075725	0.0729571568748346	0.183433139878908	1.5293704263057	0.351652492709483	0.430798072507007	0.427676763446419	1.46782634690069	3.21929309445505	-0.0928594474002216	0.0461847643940535	1.000898985672	1.79611749748565	3.59314946544179	2.42711225528845
steady_state_1535	Ly6c+|Hmox-Ccl5(lo)_steady	0.00608886126125441	-0.0215914446627086	0.0679323493056705	1.59024070052239	0.71988279687669	0.522629356505114	3.26733066182135	0.538312527087815	-0.372464875685934	-0.0498346740100615	1.11854233929928	-0.0822310887089763	0.0419928703731447	0.225785826659844	0.029033498464742	-0.0906350833819571	0.0327974195610425	0.103305025849507	0.0271516131202114	0.120737519920726	-0.00657671008741165	0.363315422855795	-0.0245643104961202	0.265907155474724	-0.0183242103992844	-0.0480434751413931	0.905497785259234	0.63501265261137	0.00799819198444013	0.0731501925340688	6.87619761239963e-06	-0.00156453871803673	-0.00507711942235281	2.64694992454286	0.884475667831307	1.52470879916326	1.11838637133244	2.14974083966981	2.4515421105437	2.91880316297299	2.68149758706834	4.55848123616914	1.04076039220579	0.126800021638136	-0.00718234984802357	0.379540492725287	1.67589061091429	1.11977144425275
steady_state_1536	Mcam+|Myh11(hi)_steady	0.0422808260032124	0.187315260728153	0.0482304387090282	1.80985671733932	0.489615696134084	0.35283789582115	2.21904673984409	0.119324172045396	-0.298919005195628	0.00437145744209781	0.929519566879957	0.0126056415557427	0.00107475998149478	0.0592198829925501	-0.015776029156073	0.570829834936052	0.110168121747468	0.72081388056759	0.802433269321612	2.03986451240122	-0.237223662836387	5.08173970052063	3.54682854376046	3.82335860203209	2.18720569959925	2.28842861592194	0.800274065565091	1.30126206232408	1.39592022146041e-06	0.0934981531073653	0.00658105727819556	0.0118022395322503	0.00083332699771768	0.356676457327185	0.0398765541856677	0.136806952898744	0.130076269274637	-0.000319111642237946	-0.00334439810989656	0.125297148065048	-0.147979564556278	1.25352728004171	0.865509089386108	0.0639273819403024	-0.040935773775688	0.515768744715516	1.00919748441208	0.0118429403758391
steady_state_1538	Ly6c+|Hmox-Ccl5(lo)_steady	0.0309833653470793	0.00178103783513691	-0.0167358742950852	1.2412037405797	1.26769633943555	0.602514515558472	2.87280065077919	0.563490608166947	1.08721450549271	0.000365533309544448	1.40156645442191	-0.0189917778361105	1.36493062817016	0.160557231949011	-0.0113532612932432	1.42824965144163	0.0901395870020886	0.127088887368692	0.00335634335733045	1.49951881939844	-0.0263352245900503	0.796770982314579	-0.122607207876726	1.65135913281555	-0.0191586916832405	0.143504615451689	0.0629360650941178	-0.0750481432225412	-0.000283435436292928	0.014833615425742	0.00865598105468634	0.000313175049629209	-0.012764570082599	3.697198264912	1.13065963134351	-0.295337891556931	2.61127855040295	1.29412288065285	0.707846876105845	1.99640032887327	1.80880305982171	4.13337172757225	0.232542699344141	0.116805950539528	0.285965349567265	0.0464467482928791	1.81718729645669	1.06745147111305
steady_state_1539	Bst1+|Ccl21a+_steady	2.81350363671625	0.0281224390994407	1.86546337735058	4.64548289183605	4.98882522163514	7.69896618181749	1.28808170735503	3.12732639485678	4.40687343551979	-0.00697835898789406	1.11501853240049	2.91127685146233	0.0906333003923444	1.18013288271549	1.68948714016164	0.403553788327409	0.362035530005546	3.42535223794859	-0.000320374254488718	0.319070792850238	0.0641408721729685	-0.138682764148215	0.368259865358527	-0.497221984343051	-0.0189107678258575	0.0473251061542203	-0.0166340209315201	-0.0977625237051913	0.00268298664330485	0.079158809805497	-0.00402460470054479	0.0481819857200191	-0.0025401275884286	1.17531653344419	0.0187180059748046	-0.0606216183245779	1.3532506398537	0.0128000162721036	0.0665270814895954	-0.0497046724245762	-0.132711265641875	2.75408942182729	2.82156600529701	0.0341998134630514	0.0140692296004293	-0.000901971672243752	1.57205672184008	1.73137119412757
steady_state_1540	Ly6c+|Hmox-Ccl5(lo)_steady	0.00375985634866794	0.0314096238612298	0.157074627046261	2.04638558629079	0.214439420769267	0.568645907207679	2.35978162708189	1.28672304936222	-0.251006833981992	0.0213779239569638	-0.00482109778687392	-0.0345155482423734	0.0385459011260561	-0.189705328426891	0.0193274138344161	0.0717130467327963	0.190374468838133	0.216925610252077	-0.0246961287072095	0.4287904900943	0.00286149526703627	4.57989382467593	0.0330846550215888	2.27762665120853	-0.00873224004450481	0.0363652471545059	0.133698350945604	0.0171838041355338	-5.49536917916756e-06	0.0445025643368895	0.059406283995725	-8.59790307533116e-05	0.00289611206105815	4.00894972019849	1.06986916971148	1.42154447904606	2.75102971623351	-0.104267933399146	1.80561969980762	2.63638687542087	1.67122165811847	4.33540081035419	-0.0299026449624976	0.162878787343138	0.122515140928647	0.0494068224420641	1.68076327771657	0.414404782487874
steady_state_1544	Ly6c+|Hmox+C1q-_steady	-0.0109328821159639	-0.0494321393623108	0.0260779985207134	1.10469037911836	0.11045999330562	0.592346233168783	3.18926433851918	0.236461737162526	-0.182292273302863	-0.00557750780642404	0.0877694353346447	0.0302522503910203	-0.0535784944619556	-0.11128687053527	-0.0131805935546613	0.135836172030998	0.0270284610510848	0.0544166581448982	-0.036586102939226	-0.0210203044810022	0.011145253281873	2.15300533407602	0.882884075720053	0.514764781867746	0.0159088483463348	1.11389121756118	0.0822278628346929	-0.0205961258305485	-2.79256503637243e-06	0.0214381246310464	0.00291010294240659	-2.79256503637243e-06	0.0653165144080405	2.78886749433163	1.30461438091371	1.98543921631683	1.81773008207756	0.793304577131437	1.98115951677655	1.44180995404195	2.10312510814337	4.27117488514804	0.702464106057958	0.133882340846912	1.63630862557755	1.71718651277523	3.18953977878568	2.32408480953962
steady_state_1545	Bst1+|Cr2+_steady	2.03744621434495	2.12683307143394	2.60527927084912	4.96033602770847	5.30354422742143	4.09027645662382	1.61385780256613	4.09026223490382	4.51031658741726	0.0649913921234802	3.2752167563626	1.35913133544001	0.00703849097468811	1.2161082574703	-0.0534578420739537	0.847307938688424	0.67835595292147	1.48053993138064	-0.00225350922083086	0.0326704801429754	-0.00131298341559368	1.38518547753895	0.170479960868121	0.618469084819847	0.0328951227342386	0.16513380063771	0.034899500047264	-0.0511774195646773	-0.000933055709515554	0.0481647434367262	-0.0209870085884619	0.00160734178644546	7.38553993350436e-05	0.459161819574954	0.0412329173849444	0.00196288715575028	1.03912700407241	0.00983949849837461	0.0724670939867543	0.0305444188709824	0.163219291957163	3.32595536777317	0.24275327259864	0.00801713221733072	0.0194277337093274	0.0807985704122148	1.62902929076474	-0.0338053404924686
steady_state_1546	Mcam+|Myh11(hi)_steady	0.01147551604491	0.702080994947277	0.0221455351772942	2.70777732202528	2.32027174123004	0.282662377085437	1.88947421220287	0.128591085039742	0.559848528235868	0.00388508823893529	-0.110905826061285	0.0132182158874413	0.0260726705194954	0.0844944033961871	0.00405689085591588	0.156413536334582	-0.130374989632342	-0.0634374319210629	1.75452925954055	1.631510390104	1.13492429860902	5.26864943985048	3.94828021142	4.1523144621748	1.93774205648413	2.58578569240045	1.72575592987199	2.22731183230004	4.42013088178811e-06	1.07409265413802	-0.000132912613119929	4.42013088178811e-06	0.127797122338139	0.132280486297143	0.0242226885995581	0.093071096481114	1.21525017776175	0.0332816079707167	-0.000576305406431016	-0.207547414153131	0.0997752646050777	0.18901027239578	0.0725848350691239	0.0606478132301983	0.37812887989116	2.36877860742534	2.38773259141561	0.907504030240954
steady_state_1548	Ly6c+|Hmox-Ccl5(lo)_steady	1.02968026676862	-0.193785731253404	0.111768944908989	0.0927710597133115	0.362540721500501	0.537230257729808	3.55852929127628	0.183251840097355	0.600850147538979	-0.0596004262522668	-0.186544496121872	0.0080378591231841	0.0462002098257622	-0.349623417710265	0.089383281998022	0.19991979358539	0.0180745066526619	0.0637200857785584	0.00617566466763873	-0.324978827326486	-0.089934726265731	0.718624007371558	0.170053225124713	2.23225044299381	0.0433286134487458	0.0439583621096265	0.988317997585758	0.00176205994263792	-0.00033103668238759	0.0610104339649948	9.87063686954627e-06	-0.0024890551623439	0.000392226373144	3.09819804333818	1.65166010927343	1.28570645779038	1.25799408554247	0.0713675367609243	2.02280087325824	2.86969907764526	2.75966567854713	4.67597261460131	1.18771354590485	0.101228226163179	2.47159246625545	0.219582064865217	1.37736016542732	0.646594780113996
steady_state_1552	Ly6c+|Hmox+C1q-_steady	0.0215280629602155	-0.0129918393402319	0.0509434259084346	0.257290737866721	0.887408368874009	0.857588457403043	2.87442235630253	0.537198289730585	-0.0691909879217459	-0.00228436296894918	2.28094290795886	0.0459092492934539	-0.0620437602050227	0.082591302402227	-0.0449779261777581	0.0106695861409669	-0.192050069051936	0.165880645762975	0.014898837015187	0.677316688706422	0.00821914913404308	0.919486871043835	0.0561348873237005	0.0222933173902591	-0.019539946268244	0.12158583388815	-0.0891212866042632	-0.00250290201834804	2.58575666538769e-05	0.018469174235427	0.0079874372804411	-2.55607655355518e-06	0.0427972561586367	3.94517108555763	1.84201949066165	2.02306836153622	1.75480857569679	0.737939735328037	2.24665946445228	1.87493896301354	2.04025778178789	3.77353573529922	0.759708267947164	0.0410767392455773	0.847037974485311	2.34724951786432	2.34793256830856	2.22443314679738
steady_state_1553	Mcam+|Myh11(hi)_steady	0.00112483209499714	0.0820752278714147	0.00994329499038469	1.19540828713561	0.308918533634876	0.246532338226482	-0.0964951612988301	0.0904515285226484	-0.415133869743895	0.00313236990624116	-0.225684911049729	-0.000740388481817493	-0.000774470294060548	0.0116360728000473	0.022413747258873	0.364134079055147	0.282967505677033	0.557954802781071	1.73555992999595	2.48204592904874	3.12956317333258	4.60802869904663	3.20538901381335	3.83200677280549	2.5537345342299	2.04478072607542	1.26146502701315	1.35241538386708	9.31032901484882e-06	0.0445548555455944	-0.00230583515185417	9.31032901484882e-06	0.0588556930809709	0.151868702183714	0.0330376194908281	0.015947512089583	0.197675703768643	0.0214952048737637	0.0142537256911609	0.00896143250141606	0.0349786273178728	0.0227328675404244	0.119946595516183	0.00213036975647719	0.0278918467253337	1.86502632666069	2.85470928834643	1.78104503996237
steady_state_1554	Bst1+|Ch25h+_steady	0.000916544551014913	0.163992566417339	0.0994556814249582	1.72991770587054	1.7583546165624	2.5061755134553	1.75462201178726	1.11354215686201	0.44275360945943	-0.0621084640438273	2.97514411776319	-0.277564439513746	-0.150636985198523	-0.148798403207388	0.023547887461026	0.00583282140984787	0.061502590362209	0.526596094147192	0.0296172017247113	0.106614133636795	0.0181122256334581	2.3985846875284	0.896539757483399	1.40465522387383	-0.00123714716410862	-0.047304960071063	-0.080990567175956	-0.165478743882667	0.000617060284243773	0.055064769556894	-0.000129068395396369	0.00643311846287327	0.00100283082770466	2.60293279934743	-0.113054969352628	1.28866462953485	1.85550996894339	0.342057456986256	-0.262951002930969	1.38352264765315	1.3735005962569	3.44862023561713	2.46301715454123	0.109958501684828	2.01805538590643	-0.0270450672856321	3.8169804763666	0.11952241987511
steady_state_1555	Ly6c+|Hmox+C1q-_steady	0.0169774774270283	0.00383826855393503	0.0802404261583872	0.660836146044033	0.0589593662775248	1.42053458311265	2.80030297000366	1.0353189525082	-0.121374248953038	0.0103513696646696	1.01500658525837	0.0299999258788278	-0.0958673657619954	0.193395744830046	-0.0329297775809903	0.0388533730286108	-0.00337393325475027	0.0803388959435498	-0.00601979709719224	-0.377496361694553	0.00244859103133982	3.55009302149854	0.778035023130395	1.01888931169014	0.000396049884859625	0.828503045058251	0.0605135261204614	-0.0255698891397545	0.000279359713455274	0.0236539619340465	0.0137140943623907	-0.000414141636654625	0.0174753423272697	1.62169311361734	0.994538493938034	2.60541366161519	1.5427893706019	1.79283215014287	0.942281925636232	1.14506688633818	1.72867312925798	3.72692877134666	-0.127920337780603	0.148782694559805	2.5990494924598	0.700832449990236	3.85430010224976	2.32934504336114
steady_state_1556	Ly6c+|Hmox-Ccl5(lo)_steady	0.00756626451702984	-0.0627860044553421	0.384422777706795	1.80458724529783	1.11630464249062	0.341421674171041	3.27193879662118	1.00034008322747	0.557311261368071	0.000123470628040613	0.119759018197193	0.00220007179713887	-0.0180244407112183	0.0485748646789087	0.0327369139497926	0.201412234858159	0.129266709929352	0.187100339200516	0.000196652812265477	0.301381025895489	0.0004147665292232	0.810660137352747	0.50359633604788	1.65781562679674	0.00202488130523604	-0.00821039709414702	0.328671788590619	-0.0342398820162351	-1.39327735293657e-05	0.0201897181237142	0.0003587856753464	-0.000945193508214637	0.0118035740638209	3.2758381299811	1.56290150328049	1.99309279252427	1.30600189831621	1.56036649305114	1.68473399403007	1.67414554348905	2.71784537446058	4.19427417686663	0.137088239935542	0.148130001834378	0.294751215304912	0.102541416865875	1.40975799740466	0.345793316649349
steady_state_1557	Ly6c+|Hmox+C1q-_steady	-0.000816737597674366	0.0167763095656839	0.823526609824696	1.6098980461407	0.887117221494392	0.685416509854348	2.67248928608574	0.535601926414656	0.622208416887036	-0.0240541938470633	0.373774076468705	0.0511228117119246	-0.0276706939658139	0.128994725744265	-0.0733589600822516	0.0663249578639041	0.00918095855400703	0.86665494245856	0.0783358674091294	-0.0428569321261843	0.024827572781489	2.12726866619142	0.241883292374615	1.42203013936121	0.0102929631968715	0.0928662362022831	-0.00791260739282506	-0.00722441185382319	1.76261474839397e-05	0.0603194052980474	0.0122673371565917	-0.000159780848157306	0.0171300688155932	2.35274719534707	1.575009549852	2.31174759910195	1.85243033140449	2.02182681384311	1.76638067767542	1.80228070863798	1.3295851543644	3.81476888049824	0.0332088191520101	-0.0115115648792969	2.48202459915042	0.078570686537032	3.38784645214045	2.42565809013942
steady_state_1558	Bst1+|Ccl21a+_steady	2.07185342127987	1.4803139226092	0.157661398723998	4.02496395180829	4.44282371095145	3.91146297982799	2.45185680221674	2.73578451932626	3.69168390490689	-0.00697970141365582	0.987775220829873	1.66416253012404	-0.0178852875201733	0.747618308696718	0.109633450434511	0.729655709200689	0.287009449088298	1.23900475007991	-0.0374394136232929	-0.0373533759175994	0.0247352756645566	1.10902876876781	0.340878021307007	0.795225293588974	-0.0046588916651259	0.145579922780601	0.000911430931187269	0.578979741310124	-0.000104568253847223	0.639523619955864	-2.84288750299163e-05	0.00172186311863325	-0.000234049532760823	1.03573236930972	0.667044689878917	1.10591185446175	1.83319391764133	1.23820164954532	1.41989818793668	1.12488281323858	1.24640119552696	3.88117322941801	0.89481100819819	0.0124854909789143	1.42622817720043	1.72905832310827	2.93353332022865	0.820424977982132
steady_state_1559	Bst1+|Tnfsf13b+_steady	1.35411250898813	1.30761806530612	1.50772838159963	4.07919820668493	3.827516369887	5.85309498281324	2.80302857239581	3.30251015734657	3.51170976363123	-0.0105034429481613	1.21814979652941	0.0939867885422077	0.0167053326538735	1.21439968587499	1.95700586227724	2.42563849723174	2.3809884941895	3.53322968335263	0.0125630772888359	-0.139979159510387	0.0554293482331503	1.31834805536694	0.192237870118794	1.03150119500524	0.0681983871290084	0.0961758154783902	1.12869004995253	-0.301108981276064	0.0247865916532601	0.120052667358558	0.03561268810709	0.320762129540701	0.003869476009672	1.94363055930889	0.019989515487671	0.104148386814715	1.25994458646081	0.0340732490740128	-0.0119939580266782	0.066113346304303	0.170637049087589	1.81286560758135	1.30132458009902	0.0290703409253742	-0.0965251894084234	1.35600246086229	2.46452482506996	0.164648897551079
steady_state_1560	Bst1+|Tnfsf13b+_steady	0.3908068342513	1.18055237303698	1.09681540630384	3.91375528466916	2.88929235919633	3.40312934203649	2.75241061714958	2.40150457953093	2.79218359834454	0.00271595484614035	3.39807841200705	0.266546135143143	0.77268502367209	0.755587063415889	0.254318908882237	1.19083473354362	1.2536221275379	1.78754887783474	0.00535195998910841	0.624248462740014	0.0630325908802114	3.26149514521183	0.60432830535129	1.77372224853544	0.311173938527119	0.427003988129763	0.724040022162685	0.340298170696046	0.0001194477531987	-0.00481916087529908	-0.000292505324666761	0.00755365030113484	-0.029926807885669	1.85407147474603	0.238766449540779	-0.0359069322826589	1.28224483657391	0.282143753825791	0.885512025730327	-0.156345006917778	1.01139828746885	3.67814329323604	0.462374360525153	0.00990084209233371	0.0882743062699457	1.59962309427234	3.53697111765907	1.41664770145263
steady_state_1561	Mcam+|Myh11(hi)_steady	0.00591747486777752	0.591920103935148	0.0594724688173708	1.73366119914129	0.962768609338335	0.235365368183603	1.5301048812931	0.662129972167518	0.798463952742834	-0.00365322311159516	0.884400340578574	-0.0205611275411583	0.00147342405354623	0.0161365797798091	-0.0325424840379029	0.298882364366993	0.0965374095000255	0.25322846379597	-0.284251573847823	1.86275778038599	0.445603163721191	4.69463014172524	3.30355927317331	3.74219411203924	2.17956353657008	1.2785225280236	1.95370746942781	2.49197978936552	6.55511882812969e-06	-0.0725542657222216	-0.00513096487541498	0.00135716950336691	0.00519407398664426	0.0965376893885576	0.045997024897956	1.1117517565486	0.164551021502753	0.00886638495184289	-0.00336696887501975	-0.0551640532354103	0.102347396316843	-0.482423025345222	0.189866075290305	0.00957966493901095	0.283510957789702	1.89631814502118	2.52780459456203	2.12015155322587
steady_state_1562	Ly6c+|Hmox-Ccl5(lo)_steady	0.0454889380790364	-0.066647857837382	0.109808641488431	2.12575077206279	0.907145440618588	0.379069562829694	3.16592592168306	1.47588974257536	0.0264731122516559	0.00506606099446754	0.130356395444753	0.0192637735280043	-0.0228512989711907	0.134013022106401	0.0138587744199116	-0.000504788075253511	-0.0309839526999684	0.100838888479031	0.016670704645379	0.570843117579621	-0.0785333241975305	0.503385271793841	2.25105049070093	0.0737297617749603	0.0285223816018052	-0.124477436596808	1.03292615036652	-0.0381023923086957	0.000326243940531018	0.01906177925257	5.48467194785991e-05	1.47684227897655e-05	0.0144658990074482	4.00598669518346	-0.058135783114205	1.76317836984423	1.72194693486713	1.78471696382627	2.26398439907378	2.08194463488758	2.20487871005746	4.44048883014003	-0.192927562281842	0.073028088051825	0.354033887653064	1.45089564895176	1.98723581956976	0.479737837330737
steady_state_1563	Bst1+|Ccl21a+_steady	1.39896238418447	1.3609819668075	2.32628151823381	4.25339582543625	4.42883131494958	4.06479217334971	0.953554811624094	3.66906663200213	4.78987706625822	-0.000403312433794084	0.159617989259434	1.06784263349604	-0.0140701351449689	0.152995308770365	1.49822894374377	0.514379929713658	0.46846043665529	1.56616612904079	0.0244866891442622	-0.111932698185796	1.125897070745	1.37772250075804	0.735836697771422	-0.0683642476231166	0.0584702851450867	-0.11628175738913	1.21970501982452	-0.152404656804131	-4.53404100130068e-05	-0.0359855245667654	0.000978624339398718	-0.0338140257439786	0.00463233431603322	1.94249520676877	0.0715128194393698	0.0398440086434902	0.973418185006849	0.0554171327996248	0.0309823978226014	0.0700225727951656	0.683806576881827	1.66037292092058	-0.0212862944561331	0.019360689940092	0.412889385614472	1.12437499223739	4.05172466509289	1.60563478005242
steady_state_1564	Mcam+|Myh11(hi)_steady	0.00757981180410976	0.9055948914368	-0.0237905142342075	2.85366253789134	0.542113183610632	0.127268488806	1.00919810219198	-0.0764340901560778	-0.00462963849946423	0.00212297678684708	-0.147282232612163	0.00839402125041247	0.00232730540309281	0.0370408515171518	-0.0050396002048712	0.250279358895528	-0.0369695430872528	1.068677600495	-0.214332106075157	2.36721836952775	0.117834880567643	4.62506227364074	2.99098202085268	3.56383825252848	1.87924603419987	2.17710462042868	1.82058004904099	1.17419338877332	-0.00236506553240227	0.0683768341742021	0.0844393341855513	-7.02439473312409e-06	0.0122028119603048	0.266264261613489	0.163405640654151	-0.0136782535087402	0.378259418815553	-0.0142660731941788	0.0521571122844874	0.0808753036466634	-0.038924267400681	1.0456543237277	-0.00656725088076201	0.00178801000891848	-0.0355096760459907	0.221772822063784	0.855033461674444	0.0726012394919316
steady_state_1565	Mcam+|Cxcl13+(low)_steady	0.0682860204236687	0.123087382103497	-0.00923286157449425	-0.278254653652355	0.50704140953156	0.243875828941456	1.79795807177753	1.23867811783015	-0.157252921505614	-0.00678762058880956	2.86368902703772	0.0796446231213081	0.00824007765614017	0.00717158457858543	-0.000650834767842209	0.275497822049315	0.135319482476296	0.424152931919313	-0.109684615088291	1.90330398517816	-0.249031239854419	3.2015485873932	2.67004038283811	3.09761106777728	1.30308473675066	1.91642359946241	1.76822510700901	2.44654266769809	-3.11430218011919e-06	0.0247535815470502	-3.11430218011919e-06	0.0127835479051046	-0.00173651266046652	0.365889371111603	0.00933576837421736	-0.0381708241451207	0.253408103792652	0.0114551190481757	0.114269337889218	-0.0143557657407768	0.0541073958379152	-0.245466941836213	0.0540300166365386	0.00298039988300324	0.0985577624279635	1.44973419733995	2.09382489263876	-0.007013153140652
steady_state_1566	Bst1+|Cr2+_steady	2.04498792749306	2.46919948583152	1.01838565677905	5.77939200825188	5.50315474133315	4.13110473591066	-0.341372055683188	0.617947726655961	0.337332379879782	2.30495325836679	4.56850357581962	3.00213793498569	-0.00284399066418316	0.592504312937447	0.0110626095180297	1.3718035381861	0.458789933088104	3.29249006967093	0.0269563359967337	0.00574680010017385	-0.0375774871050985	-0.0142099614846979	1.71324931584315	0.63321817775658	0.00165403024453069	-0.147591503861977	-0.0272825582384351	-0.082483115026301	5.95559392767024e-05	0.177291580260462	7.02140363863682e-05	-0.00169640790129255	0.00653592061492769	0.434184704066912	0.0687974834791039	0.0255973033371885	1.22246899732763	0.0384735639503692	0.0506202236267812	0.0805697378107555	-0.133647685688325	2.56171722946977	0.940226427158703	0.0525033508211645	0.0223899385882993	-0.0768730856553855	2.66947161527032	-0.0648221326635623
steady_state_1568	Bst1+|Ccl21a+_steady	2.23769610208655	1.3712889798524	2.4328126761999	4.67162075602121	5.05415482741925	3.70801247174011	1.19186923284632	2.78592657480522	4.79299464317226	-0.0167527731190936	0.868969931193101	0.898696241880405	-0.160630329289801	0.633594502171998	-0.0741897807392937	0.661215938616757	0.425154746145092	2.98438784277655	0.0070906496791944	0.159401144364597	0.0690567974149981	1.95297460585395	0.215763963344656	1.39096752075682	0.0169542293354131	0.680705684794802	0.0128361992825377	0.0523175994932734	-0.00119902273023065	-0.110111638472448	0.0105499348967424	0.0150187618840567	0.00101547644573423	0.77348212158035	0.473119822042728	-0.00227513203098842	1.43706642176691	-0.00165561327197796	-0.0233738611093718	0.0803323988170547	0.939244854250288	1.97554007690676	2.4532613963655	-0.00390278903714889	2.0955801591462	0.302916452954334	2.85441198572684	1.88495765708905
steady_state_1570	Ly6c+|Hmox-Ccl5(lo)_steady	0.0175172225776904	-0.121335543567067	0.274282442086679	1.84079761030958	0.193071893512298	0.570330586632169	2.91027569292963	0.0121649584437008	0.980332109428652	-0.00800443512441113	-0.0367238504305897	8.68887128280795e-05	-0.00653404805424507	0.0453382840785852	-0.0743105291003416	-0.0638399528415406	-0.156800643505316	0.220205059849988	-0.0379151869435919	0.0992350326540816	0.000344523337595052	0.550588827441628	0.199920059944309	2.23361838393338	-0.137025253916789	1.55771498856206	0.06992420926654	0.0534259916882272	-0.0139918640995296	0.00558729095159629	-0.00260436676052135	-0.00211508453447152	0.0267486103581154	4.07257675548184	1.31891176377115	2.09435276875559	1.86991126677889	2.28163673627342	1.70775528669852	2.65035673806073	1.34660241520403	4.43176118831076	0.116394468546952	0.0547281361898716	0.188452885800261	0.0880474883061469	2.94759811959368	0.215148378333081
steady_state_1572	Ly6c+|Hmox-Ccl5(lo)_steady	-0.0057124663166915	0.0064826487247982	0.0766520939278903	1.07231059478412	0.95790590633498	0.149854377166329	3.6509027030382	0.0637342367035554	-0.483456593613365	-0.00923394726974098	1.264652924538	0.00713891105469245	0.0318280249448208	0.0635289276940148	0.0756360836845441	0.150441902249778	0.0114550540050295	0.19047396416845	-0.0196245099671025	-0.107293552400754	-0.0227144211947905	0.558251379483126	0.0791788611705188	0.245132920403806	0.000209528575063459	-0.0499327412127397	0.0433745996877748	-0.160150011718583	-0.00259316911871692	0.000695483824283339	-7.22569699859602e-06	-0.000557904121930669	-0.000533749734270453	3.38267591552118	2.04199127111811	2.03808505918621	1.77744652872571	2.58687853371561	1.51179311614609	2.05739357951851	2.47964720086982	4.30108677944354	0.698422731603083	0.130355920361762	0.530985212370021	2.05963473693219	0.775803870490023	1.64628608234645
steady_state_1573	Ly6c+|Hmox-Ccl5(lo)_steady	-0.00280678655646729	-0.00808937677858781	0.0936812028693891	1.16350418608075	0.149991246442837	0.229472391676535	3.2958005003272	0.21073402562827	0.81408872727859	0.0350976225753781	0.95502048191793	-0.00459494896321654	0.0054374510936074	0.0401405434176414	0.00804171389583736	0.120743947536192	1.17163102763614	0.972617866952556	-0.0320601611891626	-0.0973262919322185	-0.000829335235327179	0.162076582041853	0.0977084499388383	1.58705637458467	0.0184307117028708	-0.125118350192018	0.0638743292978396	0.867670011538697	-0.00363736537836882	0.0208946581090612	-2.18883459914707e-05	-0.000742746916130045	0.00803279589376921	2.61038516067133	1.2559051726269	2.45726547566446	2.66918524030399	1.39841087882127	1.35862854687701	1.33973883795304	2.83385275407304	4.61869833713044	0.188731444727505	0.12555766814259	0.272778915500789	0.3368009088926	2.52983661731778	0.325758801422884
steady_state_1574	Ly6c+|Hmox-Ccl5(lo)_steady	0.00403827081196987	0.0698295339134482	1.1975095425708	1.27141174344319	0.0744276933633922	0.633433989156031	3.70951604601021	0.0361027252400564	0.0594721240107068	-0.0127185944626811	-0.236560031209163	-0.120766647847251	0.014215364595355	-0.131992348109825	-0.122238488389592	-0.107349748626821	0.0634817506085645	0.126263385863231	0.0458888934371393	0.80435494549208	-0.00323213872867644	0.615483831240088	0.0255091339833871	1.29274954667062	-0.0814969803404016	0.0161331339125018	0.115779178411511	-0.118361536866328	-0.00131267497419777	0.00790115750818626	-0.000534389843460888	-0.00471599095839691	0.00994953989827938	3.49723159805552	2.15017960646585	2.64110408433976	1.37684513096606	1.00835057404773	1.88198091344374	2.61373101352406	3.06337196418877	4.37219942440485	1.45289259324019	0.0690652307401168	0.106722313323439	0.0586721407198514	1.10755605035669	-0.0899177704512796
steady_state_1575	Bst1+|Ccl21a+_steady	1.99660695995932	2.13202016779078	0.365188996932516	4.19650423403527	4.85580727942833	3.65829955505379	1.36029095145371	3.12543306712681	5.67348358710071	0.0510026044957442	0.328287108107102	1.19785976018006	-0.0361749556602833	0.874623513929845	0.312967543032836	1.35782379520562	0.263055955523159	2.44739533068052	0.0290123811289023	-0.116004924307197	0.0588600071523081	-0.422509272457715	1.84090008454227	-0.214673669938924	0.000945397944987188	0.677309859422536	-0.0595447057163531	0.686388395417182	8.25866919130889e-06	0.0535238830112211	-0.000428454202224828	0.112590167285439	-0.004674712082275	1.36473461078626	0.00894898173742797	-0.0589551759349347	0.0619366482040879	0.0105133179498379	0.0415665825479973	0.0884009046224009	-0.142212943469531	1.33793874400936	2.25275020307607	0.0145453819277535	-0.0282538404999435	-0.104972429754187	3.73552713328917	1.4692556610337
steady_state_1577	Mcam+|Cxcl13+(low)_steady	-0.0087664762261989	0.0475311377407559	0.0015356757566612	-0.301347351330396	0.0554724287153404	0.294919541466598	1.84452430863878	0.149797409156475	-0.0981333687919674	0.00334422336672059	2.43006745955063	0.0433790124603686	0.0630850518522837	0.0707131611197048	-0.0456860336644373	0.287347982299373	0.0488639204848371	0.21763929091096	0.196721849824748	2.02402664017208	2.42181431269707	3.33144511522019	2.94607970784368	2.81937776355805	0.285150457116576	1.94426752133405	2.03607668448084	1.0472200833835	0.000792406214509073	0.00522001107678516	-0.00577423150006136	0.002468869847162	-0.00659761334764107	0.402481670179292	0.0528747011780174	-0.250929472967368	0.301461511477972	-0.0314129108783018	-0.0801704958268636	0.302994196868733	0.22925699870467	1.22382817458475	-0.0453553850275658	-0.0155182252984198	0.147903493457571	3.3357913830763	4.56911233518686	2.71457463734039
steady_state_1578	Bst1+|Cr2+_steady	2.33119824702015	2.63982672223872	0.818441241384324	5.18640796993172	5.34410288989779	3.91893049341574	-0.595129599060076	1.16828880957131	-0.185281439604051	1.64489585424542	5.12560450183296	1.80852597189078	0.0119806153277237	0.735622932680934	0.00418350427035482	0.126418300615957	0.286729613881897	2.96763345934539	-0.0102188928504898	0.0130363057998143	0.056012907602751	1.69241947649977	0.794701449552003	0.937384699823256	0.018533440782728	0.661369282488974	0.00401395602097304	0.00811406748693983	7.95955949415082e-06	-0.0687224977981089	0.000109260266755844	-0.0013765816973263	0.00251745136824883	0.189097443026252	0.0257168391561515	-0.131194353358841	0.350974368337452	-0.0239773015493403	-0.025944720174203	-0.0432878569885809	0.0185014520580814	2.94441690363255	0.388302965937864	0.0338900857527599	0.280019921630808	0.510282903530139	4.01503957522531	1.16759097144031
steady_state_1579	Bst1+|Ch25h+_steady	0.19254860570069	0.7630164411665	-0.200380586240192	3.64927834672269	2.44408678931687	2.45815713356043	1.41659298120955	2.07741849680054	1.54933141761147	0.00295903884877216	3.21699485994957	0.270186062694505	0.784313401335167	0.531657231594789	0.0231734386993589	-0.0637532564757948	0.000363333197215811	0.638460336573708	0.065122626508618	-0.00264308897088626	0.0616565427417058	1.20589162202422	0.257030908111282	0.838664256632741	0.0286107365393917	-0.075142415532257	0.264066928846809	0.250346724415392	0.000135885751155788	-0.0994375362567665	-9.13341629378041e-05	0.000520040774087701	0.00906162431638911	1.85772727833797	0.0364043594254153	0.559137178460318	1.46373917336441	0.568933363226926	0.976842189504528	-0.0319624725891984	1.97867659701982	1.66506964207597	0.378111884102508	0.121895944331823	0.754078449590657	1.66261575557358	3.57554044581178	2.07497365767014
steady_state_1580	Ly6c+|Hmox-Ccl5(lo)_steady	-0.0303381151624409	0.0104760659466055	0.0894837698133329	0.805781737101563	0.0090570432755753	0.797119695064826	3.09990096579407	1.20026906750911	0.212573995867122	-0.0237724294692428	0.00641514946117733	-0.0332390409132716	0.0101751719068774	0.0675107486042133	-0.140760895319933	-0.400803897182118	-0.155615365925792	0.144100556556902	-0.00808691381087559	0.363643802273761	0.0021031456521151	0.292458220834392	-0.385486343357487	1.16321174260449	0.0945037292479308	-0.447795402164557	0.994867914888403	0.00600393702700693	9.83954210058388e-07	0.0196561376653063	0.0132234393777133	-1.48461341448429e-05	0.0345347861568676	1.81591437136338	0.87530973389896	2.83419854140226	1.45797274851153	1.05471422814701	1.59273982198006	1.87205967207863	2.32567327865157	4.15995923923589	0.235800512163146	0.0954158332167187	0.431883065843853	0.266551977242743	1.5617570182292	2.06936975385414
steady_state_1581	Ly6c+|Hmox+C1q-_steady	-0.0172260597275412	0.0402452012357159	0.0896993293186388	-0.319403820751074	0.389086247460993	0.427634462762006	2.90718880582264	1.2438794384189	0.0154671846743853	-0.00059770062636435	2.60961884524656	-0.0423478796857891	-0.021054784632292	0.0298378442028525	0.0606620389232486	0.0464594900356735	0.0161390422937031	0.0469087966271135	0.0354903134445974	-0.359581485665715	0.0664271361531299	1.90070140864267	1.02414769424434	0.663701398958066	0.00958292320967363	0.171725797519786	0.349478588994154	1.50622238779637	-0.00255404083441331	0.00899572995132559	-5.93770984233154e-06	0.00167177730353473	0.00351576733430539	2.54892118733188	1.86468791067849	2.25076686253347	2.52482757865077	0.991070391104682	1.95510838014327	0.534720431166953	2.3418473771163	4.26887859763065	0.873607172518344	0.167919564685486	3.77178784671625	2.69548418209668	2.78561957383242	1.39093558706846
steady_state_1583	Bst1+|Ccl21a+_steady	2.69051933771006	2.21490195076546	1.45002529495409	5.61057657248211	5.28464870601413	3.65900914652994	0.454296794771591	2.38572763345988	3.77932962221268	-0.0951509319489836	4.01003612407716	2.59342717807796	0.329607864917084	0.478476421979029	-0.154917583090356	0.812293255838299	0.349024488210025	2.49870703365048	-0.0014979739159579	-0.0258847888891965	-0.0579061046231471	1.43303716224019	0.735735251469562	0.780487933799308	0.0065514552290993	0.0436536046091578	-0.271552729981288	0.100200327407416	0.00107238762309369	0.0760652991448394	-0.00252494819803992	0.00439525431567434	0.00370943112616971	0.89360596671537	0.0646095462442514	-0.194688980380221	1.24560020253518	0.0690559302065286	0.0875684146762706	0.0887170758189279	-0.281603729470112	2.26879527454837	-0.169475440357995	0.0179862748748204	0.170903809910571	0.389127232190925	2.4408933359636	1.06226443328531
steady_state_1584	Ly6c+|Hmox-Ccl5(lo)_steady	0.000396364505208906	-0.0047178319129482	0.0165034472685848	2.30413349770174	-0.142154700007775	0.25324850735006	3.80394265822152	0.318763268852019	-0.430817501624938	-0.124740851456878	-0.0375969324416826	-0.0042044610206579	0.00349184578999713	0.153695591819756	0.0667572837711335	1.22523343049977	-0.0407540782428686	0.0859163111124612	-0.00154414933765402	0.781654381531174	0.027381312621208	0.834147923862851	-0.251563060157248	-0.330559886430108	0.00096815097637114	0.133034443529484	-0.00697325457011972	-0.275196412394174	0.0181461840742053	-0.013260417415084	5.30704154986665e-07	-2.36689744352645e-05	0.00298717402979444	4.57570750667557	0.148691094548235	2.0566291076661	1.92476495744696	3.15972224151616	2.31455411008684	1.60184307388433	2.77373954052776	4.60570483877273	0.646139820134426	0.0912914742357653	0.37776784197016	1.38102023479894	2.15104228509648	1.15691107180066
steady_state_1585	Mcam+|Myh11(hi)_steady	0.00240070230036462	0.105263404429287	0.0641261495855721	2.47089254144867	0.0644135618362312	0.316668376780666	1.49460511337403	0.098913407358129	-0.245293385910502	-0.026027254289026	0.583645925107113	0.0153589202496052	0.00510242822994534	0.0194748187353861	-0.0104793910901943	0.1737120858858	-0.0576605258100126	0.424184201923203	1.0821512790401	1.81407145097638	-0.111862972984696	5.11133433769519	3.7567457955295	3.82721059941479	1.22527081339412	2.06481096863038	1.09279364894281	0.795577956334478	-0.00127302583608155	0.0747272055385022	0.0441344082376405	-5.57023625844656e-06	0.0574866938693377	0.242503852729063	0.0666524395131993	0.0144990710050781	0.271600908664645	0.041113965489891	0.0181330509117262	-0.134874149453132	0.0486999282298985	-0.0444525378372222	0.0009089335465802	0.00569608766687557	0.0132096570760206	-0.0189426582159166	1.47301773718978	0.165102991584094
steady_state_1586	Ly6c+|Hmox-Ccl5(lo)_steady	-0.000166017905130869	0.0134677641733276	-0.019439949420319	1.80425841725926	0.229529529987098	0.359030057774964	3.03594191236897	0.239593120463392	0.0986605698647676	-0.00398923938710039	0.634313309810217	0.0248199024837863	0.0148165547967616	-0.125102859798315	-0.0383943108274102	0.0815967665487145	0.106459124600712	0.13030613601115	0.0378203904415797	1.09485797579388	0.0184379652555145	0.504815746377383	0.0692063294862011	0.299803685408047	0.00407838898735539	0.141971262403172	0.0373735870289677	-0.156550389742788	-0.000283465108044047	-0.00766384436066202	-0.00178113840305469	0.0128437008519881	0.0213306451854274	2.85375025832676	1.41404005720612	2.14566695218515	1.59788908708772	1.79286925411171	0.878354131842152	2.34705600318931	1.61760830690179	4.4318970958682	0.257437876283608	0.0640149525725234	0.743580053170145	0.305454696442805	1.87633191563341	1.06228438151849
steady_state_1587	Ly6c+|Hmox+C1q-_steady	-0.00744862421926113	-0.24707460707358	-0.0857336093934302	1.12121033149952	1.64161842488318	0.213773954731787	2.8367407269028	1.66088009828248	-0.0143239627931592	-0.0374419577272482	-0.105650240059786	-0.0756167560331746	0.0519546449386209	0.0702040503558126	0.0245774182279516	-0.012073406760319	0.839791901879704	1.19921844443751	0.00478031470886623	0.776608693866732	-0.0216949454621387	0.0458280064837023	-0.0653327274249337	0.539887348337666	0.001405092692762	0.176428047202393	0.0344929393877492	0.0271502626524448	0.0125828109873466	-0.0047089743131369	-3.81836425148427e-06	-0.00127463243626628	0.00770155764394618	3.28638269909258	1.71002421704548	0.886060962762511	1.07614574105622	1.45114741726946	1.47831574191501	3.13178781397676	2.18568823436686	3.7168872894733	1.46377991164428	1.19912736137458	0.614441622707175	2.19014734939827	3.76207234104085	2.38905002886429
steady_state_1589	Bst1+|Ccl21a+_steady	0.592616124131246	1.70894558218572	1.70906634410816	4.29621737940632	4.48959886090704	3.81304295878529	2.85449737749693	2.76876234603965	3.84439847102783	0.00983057036586892	1.81185844727261	1.13545342049981	-0.101230286844349	2.0331727081468	0.34827391419553	0.47600702077093	0.257401859776734	0.562531587508716	0.0211436894578937	2.37643065511557	0.0752899209103022	2.10017904360199	2.07322035642619	1.67125046613713	-0.0644373340768635	2.19244212289104	-0.337034166504027	-0.666745803982792	0.0134148064982642	-0.194864123402964	-0.00355365674936305	0.0151984702660027	4.28322143982943e-05	1.3005533887479	0.132444895376271	1.98162056365954	1.50957953849425	-0.107870010213822	1.25100839856245	-0.190779404784432	2.12317942629474	3.7395337530913	0.153907784785694	0.0454532465582552	-0.140193571754581	-0.373905180800455	1.73489732651235	0.0652924300030356
[truncated: 46,609 more rows]
[truncated: 2 more columns]

## Sheet: Figure 3f
Biol. Replicate	% CXCL13+ of Mcam+ FC
1	21.6
2	22.1
3	23
4	17.7

## Sheet: Figure 4e
Biol. Replicate	% HMOX-1hi of Ly6c1+ FC
1	12.6
2	20
3	10.2
4	18.5

## Sheet: Figure 5e
	log2(fold change)	- log10(FDR)
Rtp4	3.77584	29
Ifit3	3.23534	27.33
Ifit1	3.11939	29
Plac8	2.73061	21.49
Cmpk2	2.42017	35
Oas1a	2.23897	21.5
Isg15	2.16549	18.02
Gbp3	2.10871	29.62
Xaf1	2.07337	19.71
Irf7	1.93016	15.33
Spats2l	1.89209	28.97
Rsad2	1.7982	11.86
Lgals9	1.79048	23.48
Tmem140	1.75877	11.24
Zbp1	1.75486	11.35
Ifitm3	1.57662	8.59
Gbp4	1.54952	23.1
Rnf213	1.43487	10.92
Ifi44	1.42068	10.36
Ly6e	1.41581	13.07
[truncated: 81 more rows]

## Sheet: Figure 6c
	x axis log2(fold change)_Ly6c1+ FC vs Bst1+ FC wt	y axis log2(fold change)_Ly6c1+ FC vs Bst1+ FC Stat1KO
[truncated: 101 more rows]

[truncated: 7 more sheets: Figure 6f, Figure 7a, Figure 7b, Figure 7c, Figure 7i, Suppl. Fig. 2c, Suppl. Fig. 2d]
